# Supplementary material for: A novel deep synthesis-based insider intrusion detection (DS-IID) model for malicious insiders and AI-generated threats
Source: Sci Rep. 2025 Jan 2;15:207. doi: 10.1038/s41598-024-84673-w (PMC11695639; doi:10.1038/s41598-024-84673-w)
Supplement: Supplementary file 1 — Supplementary Information 1. [file 41598_2024_84673_MOESM1_ESM.xlsx]

## Sheet: Extracted Features
user_id	O	C	E	A	N	AVERAGE_COUNT_PER_UNIQUE(logons.activity)	AVERAGE_COUNT_PER_UNIQUE(logons.pc)	COUNT(logons)	ENTROPY(logons.activity)	ENTROPY(logons.pc)	NUM_UNIQUE(logons.activity)	NUM_UNIQUE(logons.pc)	PERCENT_UNIQUE(logons.activity)	PERCENT_UNIQUE(logons.pc)	AVERAGE_COUNT_PER_UNIQUE(devices.activity)	AVERAGE_COUNT_PER_UNIQUE(devices.pc)	COUNT(devices)	PERCENT_UNIQUE(devices.activity)	PERCENT_UNIQUE(devices.pc)	AVERAGE_COUNT_PER_UNIQUE(https.pc)	AVERAGE_COUNT_PER_UNIQUE(https.url)	COUNT(https)	ENTROPY(https.pc)	ENTROPY(https.url)	NUM_UNIQUE(https.pc)	NUM_UNIQUE(https.url)	PERCENT_UNIQUE(https.pc)	PERCENT_UNIQUE(https.url)	AUTO_CORRELATION(emails.attachments)	AUTO_CORRELATION(emails.size)	AVERAGE_COUNT_PER_UNIQUE(emails.bcc)	AVERAGE_COUNT_PER_UNIQUE(emails.from)	AVERAGE_COUNT_PER_UNIQUE(emails.pc)	COUNT(emails)	COUNT_ABOVE_MEAN(emails.attachments)	COUNT_ABOVE_MEAN(emails.size)	COUNT_BELOW_MEAN(emails.attachments)	COUNT_BELOW_MEAN(emails.size)	COUNT_GREATER_THAN(emails.attachments)	COUNT_GREATER_THAN(emails.size)	COUNT_INSIDE_NTH_STD(emails.attachments)	COUNT_INSIDE_NTH_STD(emails.size)	COUNT_INSIDE_RANGE(emails.attachments)	COUNT_INSIDE_RANGE(emails.size)	COUNT_LESS_THAN(emails.attachments)	COUNT_LESS_THAN(emails.size)	COUNT_OUTSIDE_NTH_STD(emails.attachments)	COUNT_OUTSIDE_NTH_STD(emails.size)	COUNT_OUTSIDE_RANGE(emails.attachments)
CEL0561	40	39	36	19	40	480.5	0.958126	961	0.653442	0	2	1	0.00208117	0.00104058	0	0	0	0	0	32.775	5.43262	32775	0	4.40976	1	281	3.05111e-05	0.00857361	-0.0121322	-0.0138945	0	1.12061	3.001	3001	613	1306	2388	1695	0	3001	2686	2154	2686	0	3001	0	315	847	315
CRD0624	26	22	17	39	32	50	0.0997009	100	0.693147	0	2	1	0.02	0.01	0	0	0	0	0	7.29	1.20835	7290	0	3.99855	1	146	0.000137174	0.0200274	0.00582096	0.0397089	0.539088	0.238237	0.638	638	73	276	565	362	0	638	565	467	605	0	638	0	73	171	33
JFC0557	22	16	23	40	33	480.5	0.958126	961	0.653442	0	2	1	0.00208117	0.00104058	1392.5	2.86818	2785	0.000718133	0.000359066	32.87	5.44837	32870	0	3.44659	1	119	3.04229e-05	0.00362032	0.0019681	-0.00751213	0	1.12099	3.002	3002	1180	1320	1822	1682	0	3002	2548	2150	2548	0	3002	0	454	852	454
ASD0577	40	48	36	14	37	346	0.68993	692	0.693147	0	2	1	0.00289017	0.00144509	0	0	0	0	0	3.45	0.571855	3450	0	4.58054	1	235	0.000289855	0.0681159	0	-0.0831192	0	0.122853	0.329	329	0	134	0	195	0	329	329	240	329	0	329	0	0	89	0
Mar0955	36	44	23	44	25	302	0.602193	604	0.693147	0	2	1	0.00331126	0.00165563	21	0.0432544	42	0.047619	0.0238095	2.963	0.491132	2963	0	4.36834	1	171	0.000337496	0.0577118	0	0.000788022	0	0.106049	0.284	284	0	125	0	159	0	284	284	196	284	0	284	0	0	88	0
GRM0868	21	25	20	13	28	346	0.68993	692	0.693147	0	2	1	0.00289017	0.00144509	0	0	0	0	0	56.052	9.2909	56052	0	3.89191	1	193	1.78406e-05	0.00344323	0	0.0233478	0	1.89619	5.078	5078	0	2208	0	2870	0	5078	5078	3583	5078	0	5078	0	0	1495	0
AAL0706	37	14	28	13	25	346	0.68993	692	0.693147	0	2	1	0.00289017	0.00144509	0	0	0	0	0	3.46	0.573512	3460	0	4.48711	1	203	0.000289017	0.0586705	-0.0564298	-0.0150592	0	0.125467	0.336	336	71	147	265	189	0	336	304	236	304	0	336	0	32	100	32
RVC0232	34	20	47	38	25	346	0.68993	692	0.693147	0	2	1	0.00289017	0.00144509	0	0	0	0	0	32.87	5.44837	32870	0	4.07027	1	196	3.04229e-05	0.00596288	-0.0367497	0.0179096	0	1.14563	3.068	3068	609	1337	2459	1731	0	3068	2824	2212	2824	0	3068	0	244	856	244
TCD0009	44	28	44	38	23	346	0.68993	692	0.693147	0	2	1	0.00289017	0.00144509	0	0	0	0	0	39.444	6.53804	39444	0	4.1215	1	212	2.53524e-05	0.00537471	-0.00545253	-0.00499862	0	1.37192	3.674	3674	756	1559	2918	2115	0	3674	3298	2676	3298	0	3674	0	376	998	376
ASM0575	42	25	21	45	30	483.5	0.964108	967	0.652146	0	2	1	0.00206825	0.00103413	0	0	0	0	0	3.45	0.571855	3450	0	4.03125	1	129	0.000289855	0.0373913	-0.00370268	0.0734632	0.267101	0.123226	0.33	330	130	153	200	177	0	330	297	234	263	0	330	0	33	96	67
DAR0885	43	43	44	41	25	58	0.115653	116	0.693147	0.710001	2	5	0.0172414	0.0431034	0	0	0	0	0	1.073	0.177855	1073	0	4.32288	1	161	0.000931966	0.150047	-0.114865	0.0749975	0.0960912	0.040702	0.109	109	36	54	73	55	0	109	94	72	94	0	109	0	15	37	15
JLM0364	35	22	15	25	37	1314	2.62014	2628	0.693147	5.22817	2	598	0.000761035	0.227549	2	0.00411946	4	0.5	0.5	38.165	6.32604	38165	0	3.9135	1	194	2.6202e-05	0.00508319	0.00986319	-0.00610571	0	1.32076	3.537	3537	366	1530	3171	2007	0	3537	3373	2493	3373	0	3537	0	164	1044	164
FOB0756	42	41	34	20	27	739.5	1.47458	1479	0.665688	0.489141	2	2	0.00135227	0.00135227	154.5	0.318229	309	0.00647249	0.00323625	12.325	2.04293	12325	0	4.56868	1	293	8.11359e-05	0.0237728	-0.0148738	0.0231961	1.00326	0.463779	1.242	1242	360	537	882	705	0	1242	1109	880	1109	0	1242	0	133	362	133
GCG0951	33	33	25	19	44	517.5	1.0319	1035	0.656893	0.237212	2	2	0.00193237	0.00193237	0	0	0	0	0	3.46	0.573512	3460	0	3.64832	1	81	0.000289017	0.0234104	0.0579201	0.0225972	0	0.14003	0.375	375	102	162	273	213	0	375	330	268	330	0	375	0	45	107	45
HWY0038	47	39	40	22	24	449	0.895314	898	0.693147	4.79591	2	285	0.00222717	0.317372	0	0	0	0	0	12.312	2.04078	12312	0	4.38156	1	218	8.12216e-05	0.0177063	-0.0206882	0.0350865	0	0.424944	1.138	1138	125	495	1013	643	0	1138	1080	809	1080	0	1138	0	58	329	58
AAV0450	44	24	36	41	33	346	0.68993	692	0.693147	0	2	1	0.00289017	0.00144509	0	0	0	0	0	3.46	0.573512	3460	0	3.87778	1	120	0.000289017	0.0346821	0.0243361	-0.0143456	0	0.125467	0.336	336	67	136	269	200	0	336	305	240	305	0	336	0	31	96	31
CJV0286	18	14	17	13	26	481.5	0.96012	963	0.653011	0	2	1	0.00207684	0.00103842	0	0	0	0	0	10.034	1.66319	10034	0	3.97039	1	158	9.96612e-05	0.0157465	-0.0440982	-0.00688288	0	0.375653	1.006	1006	411	431	595	575	0	1006	922	724	846	0	1006	0	84	282	160
TDG0962	42	40	36	26	21	610	1.21635	1220	0.66771	0.511558	2	2	0.00163934	0.00163934	0	0	0	0	0	3.45	0.571855	3450	0	4.17071	1	164	0.000289855	0.0475362	-0.0708913	0.068527	0.265472	0.125467	0.336	336	102	154	234	182	0	336	295	246	295	0	336	0	41	90	41
SVL0803	27	35	20	36	32	346	0.68993	692	0.693147	0	2	1	0.00289017	0.00144509	0	0	0	0	0	32.87	5.44837	32870	0	4.45605	1	271	3.04229e-05	0.0082446	0.0126236	-0.0347368	0	1.13256	3.033	3033	327	1332	2706	1701	0	3033	2897	2163	2897	0	3033	0	136	870	136
QOS0878	18	12	20	16	29	203	0.404786	406	0.668372	0.691934	2	9	0.00492611	0.0221675	238	0.490216	476	0.00420168	0.00210084	18.306	3.03431	18306	0	3.74544	1	124	5.46269e-05	0.00677374	-0.0125522	0.0288807	1.23453	0.57767	1.547	1547	618	653	929	894	0	1547	1308	1106	1308	0	1547	0	239	441	239
MDM0625	18	42	36	27	24	546.5	1.08973	1093	0.660681	0.353667	2	2	0.00182983	0.00182983	2726	5.61483	5452	0.000366838	0.000183419	55.89	9.26405	55890	0	3.72076	1	153	1.78923e-05	0.00273752	-0.00362989	0.00135623	6.38762	1.9944	5.341	5341	574	2332	4767	3009	0	5341	4767	3837	5106	0	5341	0	574	1504	235
GMF0738	30	40	45	20	18	346	0.68993	692	0.693147	0	2	1	0.00289017	0.00144509	0	0	0	0	0	56.052	9.2909	56052	0	3.8195	1	182	1.78406e-05	0.00324698	0	-0.0028772	0	1.88051	5.036	5036	0	2217	0	2819	0	5036	5036	3609	5036	0	5036	0	0	1427	0
BER0314	23	20	18	19	32	346	0.68993	692	0.693147	0	2	1	0.00289017	0.00144509	0	0	0	0	0	56.052	9.2909	56052	0	4.19361	1	274	1.78406e-05	0.00488832	0.00929382	0.00181191	0	1.85325	4.963	4963	518	2187	4445	2776	0	4963	4445	3495	4761	0	4963	0	518	1468	202
AMR0400	19	16	47	28	28	346	0.68993	692	0.693147	0	2	1	0.00289017	0.00144509	0	0	0	0	0	32.87	5.44837	32870	0	4.15142	1	212	3.04229e-05	0.00644965	0	-0.00623532	0	1.11538	2.987	2987	0	1293	0	1694	0	2987	2987	2158	2987	0	2987	0	0	829	0
YCE0983	39	21	42	30	36	346	0.68993	692	0.693147	0	2	1	0.00289017	0.00144509	0	0	0	0	0	32.87	5.44837	32870	0	4.06599	1	176	3.04229e-05	0.00535443	0.0101589	0.0166355	0	1.13032	3.027	3027	1217	1345	1810	1682	0	3027	2745	2173	2464	0	3027	0	282	854	563
BJW0619	30	43	47	21	39	346	0.68993	692	0.693147	0	2	1	0.00289017	0.00144509	0	0	0	0	0	56.052	9.2909	56052	0	3.81999	1	142	1.78406e-05	0.00253336	-0.00225279	0.00604139	0	1.85698	4.973	4973	516	2210	4457	2763	0	4973	4457	3542	4763	0	4973	0	516	1431	210
DPS0262	20	25	20	14	32	127	0.25324	254	0.693147	0	2	1	0.00787402	0.00393701	0	0	0	0	0	10.545	1.74789	10545	0	3.63983	1	92	9.48317e-05	0.00872451	0.00847982	0.0120021	0.773616	0.353249	0.946	946	100	402	846	544	0	946	846	687	904	0	946	0	100	259	42
TYB0779	24	20	35	36	34	481	0.959123	962	0.653227	0	2	1	0.002079	0.0010395	0	0	0	0	0	10.034	1.66319	10034	0	3.64507	1	117	9.96612e-05	0.0116604	-0.0135347	-0.0355823	0.806189	0.369305	0.989	989	420	435	569	554	0	989	888	730	805	0	989	0	101	259	184
MAS0025	23	14	20	21	23	206	0.410768	412	0.693147	0	2	1	0.00485437	0.00242718	15.5	0.0319258	31	0.0645161	0.0322581	28.745	4.76463	28745	0	4.07009	1	210	3.47887e-05	0.00730562	0	0.0128391	0	1.01046	2.706	2706	0	1197	0	1509	0	2706	2706	1879	2706	0	2706	0	0	827	0
KBL0260	16	15	48	16	32	346	0.68993	692	0.693147	0	2	1	0.00289017	0.00144509	0	0	0	0	0	32.87	5.44837	32870	0	4.26515	1	230	3.04229e-05	0.00699726	0	0.000131594	0	1.12547	3.014	3014	0	1292	0	1722	0	3014	3014	2174	3014	0	3014	0	0	840	0
GHL0460	21	37	24	17	35	232	0.462612	464	0.693147	0	2	1	0.00431034	0.00215517	11	0.0226571	22	0.0909091	0.0454545	2.291	0.379745	2291	0	4.04319	1	124	0.000436491	0.0541248	-0.0551958	-0.00746609	0	0.0810306	0.217	217	57	96	160	121	0	217	193	145	193	0	217	0	24	72	24
FMG0527	43	38	35	38	28	274	0.546361	548	0.693147	0	2	1	0.00364964	0.00182482	12	0.0247168	24	0.0833333	0.0416667	7.832	1.29819	7832	0	3.4547	1	91	0.000127681	0.011619	0.0197755	0.0716111	0	0.294996	0.79	790	313	358	477	432	0	790	727	554	656	0	790	0	63	236	134
HCL0651	21	19	44	36	33	508	1.01296	1016	0.65687	0.201978	2	2	0.0019685	0.0019685	660	1.35942	1320	0.00151515	0.000757576	10.034	1.66319	10034	0	4.41898	1	282	9.96612e-05	0.0281044	-0.0234894	0.00483641	0	0.379761	1.017	1017	315	436	702	581	0	1017	908	706	908	0	1017	0	109	311	109
SCP0130	42	18	35	32	24	459	0.915254	918	0.693147	0.558108	2	2	0.00217865	0.00217865	713.5	1.46962	1427	0.00140154	0.000700771	10.034	1.66319	10034	0	3.93767	1	158	9.96612e-05	0.0157465	-0.0145111	-0.000754203	0.830619	0.373786	1.001	1001	387	421	614	580	0	1001	909	711	827	0	1001	0	92	290	174
CMW0783	21	35	14	16	26	346	0.68993	692	0.693147	0	2	1	0.00289017	0.00144509	0	0	0	0	0	10.034	1.66319	10034	0	3.78233	1	135	9.96612e-05	0.0134543	0	0.0070573	0	0.371919	0.996	996	0	429	0	567	0	996	996	722	996	0	996	0	0	274	0
RKF0164	40	42	17	18	42	335	0.667996	670	0.693147	0	2	1	0.00298507	0.00149254	0	0	0	0	0	31.73	5.25941	31730	0	4.59297	1	355	3.15159e-05	0.0111882	-0.0126485	-0.0152906	2.36808	1.09261	2.926	2926	869	1280	2057	1646	0	2926	2538	2098	2538	0	2926	0	388	828	388
DOL0332	32	40	41	18	24	346	0.68993	692	0.693147	0	2	1	0.00289017	0.00144509	0	0	0	0	0	10.034	1.66319	10034	0	3.89501	1	138	9.96612e-05	0.0137532	0.0187458	0.0106293	0	0.3764	1.008	1008	314	437	694	571	0	1008	882	691	882	0	1008	0	126	317	126
RSC0089	41	26	35	21	29	675	1.34596	1350	0.671481	0.660242	2	27	0.00148148	0.02	2888	5.94851	5776	0.00034626	0.00017313	32.85	5.44505	32850	0	4.29648	1	189	3.04414e-05	0.00575342	-0.00125538	-0.0273186	0	1.19791	3.208	3208	960	1398	2248	1810	0	3208	2786	2280	2786	0	3208	0	422	928	422
CCM0136	16	16	39	40	29	498.5	0.994018	997	0.656294	0.155373	2	2	0.00200602	0.00200602	119.5	0.246138	239	0.0083682	0.0041841	3.096	0.513178	3096	0	3.79544	1	117	0.000322997	0.0377907	-0.0346183	-0.00214966	0.275244	0.12472	0.334	334	109	142	225	192	0	334	279	236	279	0	334	0	55	98	55
NCH0179	17	12	40	17	25	346	0.68993	692	0.693147	0	2	1	0.00289017	0.00144509	0	0	0	0	0	39.444	6.53804	39444	0	4.53966	1	312	2.53524e-05	0.00790995	0.00449366	-0.00487765	0	1.38424	3.707	3707	1485	1613	2222	2094	0	3707	3213	2641	3213	0	3707	0	494	1066	494
NBH0256	41	43	14	21	22	346	0.68993	692	0.693147	0	2	1	0.00289017	0.00144509	0	0	0	0	0	32.87	5.44837	32870	0	3.81917	1	128	3.04229e-05	0.00389413	0.0149939	-0.00667968	0	1.12845	3.022	3022	1210	1321	1812	1701	0	3022	2587	2160	2587	0	3022	0	435	862	435
ORG0339	50	28	46	47	20	346	0.68993	692	0.693147	0	2	1	0.00289017	0.00144509	0	0	0	0	0	10.034	1.66319	10034	0	3.6567	1	110	9.96612e-05	0.0109627	-0.0323598	0.0134117	0	0.382001	1.023	1023	110	455	913	568	0	1023	913	708	977	0	1023	0	110	315	46
FRR0832	43	40	25	19	30	346	0.68993	692	0.693147	0	2	1	0.00289017	0.00144509	0	0	0	0	0	3.46	0.573512	3460	0	3.40723	1	85	0.000289017	0.0245665	-0.0287502	-0.0326738	0	0.125467	0.336	336	138	160	198	176	0	336	289	222	257	0	336	0	47	114	79
MSD0939	24	37	15	42	31	346	0.68993	692	0.693147	0	2	1	0.00289017	0.00144509	0	0	0	0	0	32.87	5.44837	32870	0	3.75304	1	159	3.04229e-05	0.00483724	-0.0226156	0.015954	0	1.11763	2.993	2993	301	1337	2692	1656	0	2993	2852	2112	2852	0	2993	0	141	881	141
OQH0183	34	38	18	33	23	346	0.68993	692	0.693147	0	2	1	0.00289017	0.00144509	0	0	0	0	0	10.034	1.66319	10034	0	3.38513	1	117	9.96612e-05	0.0116604	-0.0220056	-0.00671303	0	0.374907	1.004	1004	96	456	908	548	0	1004	959	692	959	0	1004	0	45	312	45
BSH0445	38	22	30	15	21	346	0.68993	692	0.693147	0	2	1	0.00289017	0.00144509	0	0	0	0	0	32.87	5.44837	32870	0	3.67506	1	148	3.04229e-05	0.00450259	0.0148227	0.00810881	0	1.1363	3.043	3043	602	1338	2441	1705	0	3043	2760	2184	2760	0	3043	0	283	859	283
KSP0357	41	40	29	19	24	945	1.88435	1890	0.693147	5.17685	2	519	0.0010582	0.274603	0	0	0	0	0	27.018	4.47837	27018	0	3.60253	1	149	3.70124e-05	0.00551484	-0.0280264	0.00120641	0	0.932039	2.496	2496	506	1077	1990	1419	0	2496	2263	1776	2263	0	2496	0	233	720	233
NGO0690	43	41	41	17	24	484	0.965105	968	0.65193	0	2	1	0.00206612	0.00103306	0	0	0	0	0	32.775	5.43262	32775	0	4.4792	1	284	3.05111e-05	0.00866514	0.0209898	-0.00140932	2.40554	1.12659	3.017	3017	921	1294	2096	1723	0	3017	2693	2164	2693	0	3017	0	324	853	324
VCC0396	21	45	16	37	23	569	1.1346	1138	0.667223	0.293458	2	2	0.00175747	0.00175747	716.5	1.4758	1433	0.00139567	0.000697837	32.87	5.44837	32870	0	4.67108	1	363	3.04229e-05	0.0110435	-0.0260801	-0.00636834	2.44625	1.12808	3.021	3021	1226	1314	1795	1707	0	3021	2759	2148	2477	0	3021	0	262	873	544
WDD0366	43	42	17	19	28	1334.5	2.66102	2669	0.689397	4.83487	2	570	0.000749344	0.213563	6	0.0123584	12	0.166667	0.0833333	34.85	5.77656	34850	0	4.11421	1	231	2.86944e-05	0.00662841	0.00214096	0.00411625	2.62541	1.20052	3.215	3215	994	1395	2221	1820	0	3215	2838	2284	2838	0	3215	0	377	931	377
KPP0452	44	46	44	16	19	346	0.68993	692	0.693147	0	2	1	0.00289017	0.00144509	0	0	0	0	0	3.46	0.573512	3460	0	3.36179	1	71	0.000289017	0.0205202	-0.0461826	-0.0330091	0	0.127334	0.341	341	65	150	276	191	0	341	314	240	314	0	341	0	27	101	27
RTO0313	44	45	25	17	27	583.5	1.16351	1167	0.664706	0.202657	2	2	0.0017138	0.0017138	0	0	0	0	0	56.052	9.2909	56052	0	4.54096	1	297	1.78406e-05	0.00529865	0.0192105	-0.00396733	4.0684	1.87267	5.015	5015	1501	2166	3514	2849	0	5015	4457	3544	4457	0	5015	0	558	1471	558
ABM0845	45	21	35	50	29	501	0.999003	1002	0.658025	0.186286	2	2	0.00199601	0.00199601	0	0	0	0	0	3.46	0.573512	3460	0	4.36507	1	173	0.000289017	0.05	-0.0606724	-0.00842364	0.289902	0.12696	0.34	340	37	154	303	186	0	340	321	242	321	0	340	0	19	98	19
VIA0063	40	34	19	50	33	346	0.68993	692	0.693147	0	2	1	0.00289017	0.00144509	2744	5.65191	5488	0.000364431	0.000182216	49.478	8.20123	49478	0	4.23678	1	246	2.0211e-05	0.00497191	-0.00852518	0.0258916	0	1.75541	4.701	4701	439	2052	4262	2649	0	4701	4489	3296	4489	0	4701	0	212	1405	212
BIH0745	43	39	50	27	25	148	0.295115	296	0.693147	0	2	1	0.00675676	0.00337838	11	0.0226571	22	0.0909091	0.0454545	23.329	3.8669	23329	0	4.75093	1	371	4.28651e-05	0.015903	0.0155684	-0.0225469	0	0.779313	2.087	2087	835	883	1252	1204	0	2087	1770	1502	1770	0	2087	0	317	585	317
CCW0031	33	47	30	39	33	346	0.68993	692	0.693147	0	2	1	0.00289017	0.00144509	0	0	0	0	0	49.478	8.20123	49478	0	3.87931	1	154	2.0211e-05	0.00311249	-0.00626497	0.00874527	0	1.76139	4.717	4717	968	2074	3749	2643	0	4717	4298	3330	4298	0	4717	0	419	1387	419
IYB0918	17	21	42	14	30	346	0.68993	692	0.693147	0	2	1	0.00289017	0.00144509	0	0	0	0	0	32.87	5.44837	32870	0	3.95366	1	158	3.04229e-05	0.00480681	0.0269116	0.00588246	0	1.1292	3.024	3024	309	1344	2715	1680	0	3024	2880	2158	2880	0	3024	0	144	866	144
ORM0669	44	39	28	39	36	435	0.867398	870	0.693147	0.506711	2	2	0.00229885	0.00229885	0	0	0	0	0	32.775	5.43262	32775	0	4.06979	1	212	3.05111e-05	0.00646834	0.0150443	-0.00143388	2.443	1.12733	3.019	3019	1193	1296	1826	1723	0	3019	2597	2207	2597	0	3019	0	422	812	422
MJB0588	39	24	15	47	38	346	0.68993	692	0.693147	0	2	1	0.00289017	0.00144509	0	0	0	0	0	3.46	0.573512	3460	0	4.16023	1	124	0.000289017	0.0358382	-0.0532043	-0.0371145	0	0.13891	0.372	372	43	165	329	207	0	372	354	275	354	0	372	0	18	97	18
ALB0892	25	19	44	22	30	235	0.468594	470	0.693147	0	2	1	0.00425532	0.00212766	0	0	0	0	0	6.815	1.12962	6815	0	3.47944	1	92	0.000146735	0.0134996	-0.0117017	0.0197661	0	0.253921	0.68	680	83	292	597	388	0	680	597	479	645	0	680	0	83	201	35
LIM0674	18	13	35	49	20	603	1.20239	1206	0.667872	0.415596	2	2	0.00165837	0.00165837	132	0.271885	264	0.00757576	0.00378788	33.535	5.55859	33535	0	4.12969	1	237	2.98196e-05	0.00706724	-0.00756074	-0.00981883	2.49837	1.14675	3.071	3071	930	1358	2141	1713	0	3071	2692	2176	2692	0	3071	0	379	895	379
LHN0151	13	15	19	32	26	346	0.68993	692	0.693147	0	2	1	0.00289017	0.00144509	0	0	0	0	0	16.608	2.75286	16608	0	4.10977	1	183	6.02119e-05	0.0110188	-0.0414778	0.000763394	0	0.627334	1.68	1680	158	716	1522	964	0	1680	1601	1207	1601	0	1680	0	79	473	79
WTR0563	47	45	46	15	31	346	0.68993	692	0.693147	0	2	1	0.00289017	0.00144509	0	0	0	0	0	32.87	5.44837	32870	0	3.99498	1	203	3.04229e-05	0.00617584	0	-0.0120696	0	1.11725	2.992	2992	0	1314	0	1678	0	2992	2992	2142	2992	0	2992	0	0	850	0
MKS0204	21	30	21	16	31	346	0.68993	692	0.693147	0	2	1	0.00289017	0.00144509	0	0	0	0	0	37.368	6.19393	37368	0	3.44407	1	109	2.67609e-05	0.00291693	0.0301852	0.01532	0	1.37491	3.682	3682	390	1590	3292	2092	0	3682	3292	2604	3546	0	3682	0	390	1078	136
AAW0353	49	45	19	25	34	346	0.68993	692	0.693147	0	2	1	0.00289017	0.00144509	0	0	0	0	0	10.034	1.66319	10034	0	3.6777	1	106	9.96612e-05	0.0105641	0	-0.0408405	0	0.373413	1	1000	0	451	0	549	0	1000	1000	710	1000	0	1000	0	0	290	0
WJD0576	40	20	23	38	26	346	0.68993	692	0.693147	0	2	1	0.00289017	0.00144509	0	0	0	0	0	3.46	0.573512	3460	0	4.29998	1	179	0.000289017	0.0517341	-0.0291941	-0.0419573	0	0.12472	0.334	334	35	147	299	187	0	334	299	244	321	0	334	0	35	90	13
ILH0958	28	17	20	19	24	601.5	1.1994	1203	0.667555	0.735588	2	27	0.00166251	0.0224439	150	0.30896	300	0.00666667	0.00333333	3.46	0.573512	3460	0	3.88819	1	109	0.000289017	0.0315029	-0.0731996	-0.0146121	0.408795	0.12584	0.337	337	107	142	230	195	0	337	307	249	280	0	337	0	30	88	57
TLK0993	41	36	40	35	22	346	0.68993	692	0.693147	0	2	1	0.00289017	0.00144509	0	0	0	0	0	32.87	5.44837	32870	0	3.80888	1	149	3.04229e-05	0.00453301	0	0.00971179	0	1.12547	3.014	3014	0	1311	0	1703	0	3014	3014	2154	3014	0	3014	0	0	860	0
WAB0143	43	43	24	22	33	254	0.506481	508	0.693147	0	2	1	0.00393701	0.0019685	0	0	0	0	0	24.13	3.99967	24130	0	4.01455	1	190	4.14422e-05	0.00787402	0	0.0202359	0	0.825616	2.211	2211	0	935	0	1276	0	2211	2211	1599	2211	0	2211	0	0	612	0
RAG0275	23	38	35	41	32	346	0.68993	692	0.693147	0	2	1	0.00289017	0.00144509	0	0	0	0	0	32.87	5.44837	32870	0	3.89384	1	164	3.04229e-05	0.00498935	-0.01661	0.00077649	0	1.11763	2.993	2993	598	1292	2395	1701	0	2993	2709	2121	2709	0	2993	0	284	872	284
LQC0479	27	38	34	17	36	201	0.400798	402	0.693147	0	2	1	0.00497512	0.00248756	9	0.0185376	18	0.111111	0.0555556	31.917	5.2904	31917	0	4.79097	1	353	3.13313e-05	0.0110599	0	0.0172657	0	1.06535	2.853	2853	0	1266	0	1587	0	2853	2853	2032	2853	0	2853	0	0	821	0
KWC0004	23	38	39	20	27	346	0.68993	692	0.693147	0	2	1	0.00289017	0.00144509	0	0	0	0	0	98.61	16.3451	98610	0	4.25627	1	329	1.0141e-05	0.00333638	-0.000104853	-0.0020154	6.30456	3.3596	8.997	8997	897	3915	8100	5082	0	8997	8100	6425	8572	0	8997	0	897	2572	425
CJK0200	40	29	24	38	31	346	0.68993	692	0.693147	0	2	1	0.00289017	0.00144509	0	0	0	0	0	39.444	6.53804	39444	0	3.96741	1	182	2.53524e-05	0.00461414	0	0.0161207	0	1.37192	3.674	3674	0	1616	0	2058	0	3674	3674	2599	3674	0	3674	0	0	1075	0
Feb0306	40	42	26	25	31	559	1.11466	1118	0.660989	0.384102	2	2	0.00178891	0.00178891	359.5	0.740474	719	0.00278164	0.00139082	3.46	0.573512	3460	0	3.92896	1	126	0.000289017	0.0364162	0.0444932	0.0654857	0.271987	0.122853	0.329	329	102	134	227	195	0	329	311	228	287	0	329	0	18	101	42
IJM0776	41	35	19	41	32	171	0.340977	342	0.693147	0	2	1	0.00584795	0.00292398	347	0.714727	694	0.00288184	0.00144092	5.093	0.84419	5093	0	3.8314	1	108	0.000196348	0.0212056	-0.0659612	-0.0630269	0	0.192308	0.515	515	106	229	409	286	0	515	460	363	460	0	515	0	55	152	55
NKH0807	45	44	40	22	20	346	0.68993	692	0.693147	0	2	1	0.00289017	0.00144509	0	0	0	0	0	32.87	5.44837	32870	0	3.79468	1	168	3.04229e-05	0.00511104	-0.00598934	-0.00797435	0	1.13069	3.028	3028	597	1300	2431	1728	0	3028	2785	2191	2785	0	3028	0	243	837	243
JMC0925	33	10	23	19	31	642	1.28016	1284	0.670202	0.469269	2	5	0.00155763	0.00389408	0	0	0	0	0	32.87	5.44837	32870	0	3.49189	1	114	3.04229e-05	0.00346821	0.0343176	0.0171294	3.96254	1.25915	3.372	3372	1347	1469	2025	1903	0	3372	2872	2407	2872	0	3372	0	500	965	500
SBH0537	34	21	14	13	33	540	1.07677	1080	0.651912	0	2	1	0.00185185	0.000925926	139	0.286303	278	0.00719424	0.00359712	55.198	9.14935	55198	0	4.31566	1	251	1.81166e-05	0.00454727	-0.00598417	-0.0256337	3.86319	1.79686	4.812	4812	1431	2044	3381	2768	0	4812	4263	3460	4263	0	4812	0	549	1352	549
JJB0700	15	19	39	37	28	371	0.739781	742	0.693147	0.246823	2	2	0.00269542	0.00269542	0	0	0	0	0	3.46	0.573512	3460	0	3.47583	1	81	0.000289017	0.0234104	-0.0876491	0.00558847	0.276873	0.12584	0.337	337	129	154	208	183	0	337	307	231	266	0	337	0	30	106	71
AIS0405	40	45	14	37	35	346	0.68993	692	0.693147	0	2	1	0.00289017	0.00144509	0	0	0	0	0	32.87	5.44837	32870	0	4.68292	1	338	3.04229e-05	0.0102829	0.00546036	-0.00110793	0	1.11837	2.995	2995	606	1297	2389	1698	0	2995	2681	2145	2681	0	2995	0	314	850	314
HAH0760	34	17	22	37	30	478.5	0.954138	957	0.654303	0	2	1	0.00208986	0.00104493	671	1.38208	1342	0.00149031	0.000745156	10.034	1.66319	10034	0	3.36393	1	91	9.96612e-05	0.00906916	0.0573178	0.00323607	0.791531	0.372666	0.998	998	298	447	700	551	0	998	870	697	870	0	998	0	128	301	128
AHD0848	24	30	49	16	30	581	1.15852	1162	0.659439	0.449388	2	22	0.00172117	0.0189329	149.5	0.30793	299	0.00668896	0.00334448	3.82	0.633184	3820	0	3.90747	1	108	0.00026178	0.0282723	0.00777503	0.0126351	0	0.140403	0.376	376	126	160	250	216	0	376	341	277	310	0	376	0	35	99	66
LDM0587	49	20	23	21	26	346	0.68993	692	0.693147	0	2	1	0.00289017	0.00144509	0	0	0	0	0	3.46	0.573512	3460	0	4.58413	1	229	0.000289017	0.066185	-0.0181479	-0.0125206	0	0.125093	0.335	335	37	150	298	185	0	335	298	235	321	0	335	0	37	100	14
AJN0607	45	42	16	47	23	588.5	1.17348	1177	0.667583	0.48172	2	2	0.00169924	0.00169924	1030.5	2.12255	2061	0.000970403	0.000485201	56.052	9.2909	56052	0	4.08104	1	217	1.78406e-05	0.00387141	-0.0216772	-0.00572602	0	1.87528	5.022	5022	2034	2200	2988	2822	0	5022	4666	3554	4230	0	5022	0	356	1468	792
BBS0039	44	37	34	21	40	663	1.32203	1326	0.693147	5.01552	2	385	0.0015083	0.290347	2	0.00411946	4	0.5	0.5	17.878	2.96337	17878	0	4.20504	1	234	5.59347e-05	0.0130887	0.0283077	-0.0293951	0	0.62696	1.679	1679	343	751	1336	928	0	1679	1514	1218	1514	0	1679	0	165	461	165
EIS0041	41	44	17	48	30	1526	3.04287	3052	0.689229	4.9276	2	622	0.000655308	0.203801	1322	2.72297	2644	0.00075643	0.229576	39.27	6.5092	39270	0	4.6975	1	363	2.54647e-05	0.0092437	0.00600112	-0.0133558	2.6873	1.22741	3.287	3287	1005	1429	2282	1858	0	3287	2835	2326	2835	0	3287	0	452	961	452
MLG0475	45	16	18	19	25	346	0.68993	692	0.693147	0	2	1	0.00289017	0.00144509	0	0	0	0	0	3.46	0.573512	3460	0	4.16814	1	150	0.000289017	0.0433526	0.0134235	-0.0257402	0	0.12584	0.337	337	84	141	253	196	0	337	294	239	294	0	337	0	43	98	43
HRD0635	24	35	18	32	24	176	0.350947	352	0.672079	0.849349	2	12	0.00568182	0.0340909	0	0	0	0	0	2.61	0.432621	2610	0	3.02303	1	47	0.000383142	0.0180077	-0.0558398	0.0830241	0	0.100448	0.269	269	106	111	163	158	0	269	245	192	222	0	269	0	24	77	47
EPW0434	32	36	38	22	33	346	0.68993	692	0.693147	0	2	1	0.00289017	0.00144509	0	0	0	0	0	32.87	5.44837	32870	0	4.6461	1	388	3.04229e-05	0.0118041	0.0174969	0.00700808	0	1.14003	3.053	3053	590	1323	2463	1730	0	3053	2843	2212	2843	0	3053	0	210	841	210
JAM0382	25	23	41	17	23	346	0.68993	692	0.693147	0	2	1	0.00289017	0.00144509	0	0	0	0	0	32.87	5.44837	32870	0	4.02161	1	174	3.04229e-05	0.00529358	-0.00607274	-0.003998	0	1.11949	2.998	2998	604	1316	2394	1682	0	2998	2691	2128	2691	0	2998	0	307	870	307
NCK0295	31	30	38	36	34	346	0.68993	692	0.693147	0	2	1	0.00289017	0.00144509	0	0	0	0	0	3.46	0.573512	3460	0	4.75709	1	230	0.000289017	0.066474	0	0.0229642	0	0.12472	0.334	334	0	139	0	195	0	334	334	220	334	0	334	0	0	114	0
LJT0817	39	43	38	39	24	510.5	1.01795	1021	0.661124	0.25498	2	2	0.00195886	0.00195886	651.5	1.34192	1303	0.00153492	0.00076746	32.87	5.44837	32870	0	4.04941	1	211	3.04229e-05	0.00641923	0.0137786	0.0294621	0	1.1292	3.024	3024	1197	1309	1827	1715	0	3024	2799	2168	2545	0	3024	0	225	856	479
CAM0102	31	44	19	15	27	346	0.68993	692	0.693147	0	2	1	0.00289017	0.00144509	0	0	0	0	0	32.87	5.44837	32870	0	3.91838	1	190	3.04229e-05	0.00578035	0	-0.00217932	0	1.13443	3.038	3038	0	1321	0	1717	0	3038	3038	2170	3038	0	3038	0	0	868	0
SOG0411	26	19	21	24	23	346	0.68993	692	0.693147	0	2	1	0.00289017	0.00144509	0	0	0	0	0	32.87	5.44837	32870	0	4.10983	1	234	3.04229e-05	0.00711895	0.029596	-0.0178505	0	1.12136	3.003	3003	1204	1309	1799	1694	0	3003	2589	2151	2589	0	3003	0	414	852	414
KSH0569	15	39	23	14	22	346	0.68993	692	0.693147	0	2	1	0.00289017	0.00144509	0	0	0	0	0	32.87	5.44837	32870	0	4.20025	1	260	3.04229e-05	0.00790995	0.0563129	0.0150125	0	1.11949	2.998	2998	1195	1301	1803	1697	0	2998	2781	2116	2520	0	2998	0	217	882	478
BDI0533	37	36	15	41	19	689	1.37388	1378	0.661285	0.312465	2	2	0.00145138	0.00145138	920	1.89495	1840	0.00108696	0.000543478	13.53	2.24267	13530	0	4.38041	1	240	7.39098e-05	0.0177384	-0.0146324	-0.0270549	1.54723	0.486184	1.302	1302	385	569	917	733	0	1302	1154	919	1154	0	1302	0	148	383	148
PMJ0564	30	21	40	14	39	605.5	1.20738	1211	0.667517	0.437252	2	2	0.00165153	0.00165153	0	0	0	0	0	32.87	5.44837	32870	0	3.78318	1	162	3.04229e-05	0.00492851	0.0081182	-0.00487268	2.40879	1.12547	3.014	3014	1196	1315	1818	1699	0	3014	2789	2143	2532	0	3014	0	225	871	482
HGG0240	20	26	24	36	31	346	0.68993	692	0.693147	0	2	1	0.00289017	0.00144509	0	0	0	0	0	32.775	5.43262	32775	0	4.61467	1	328	3.05111e-05	0.0100076	-0.0266708	0.0219772	0	1.12808	3.021	3021	620	1347	2401	1674	0	3021	2769	2117	2769	0	3021	0	252	904	252
MGS0974	17	39	39	40	27	421	0.839482	842	0.693147	0.319304	2	2	0.0023753	0.0023753	141.5	0.291452	283	0.00706714	0.00353357	43.32	7.18051	43320	0	3.70232	1	173	2.3084e-05	0.00399354	-0.00338884	-0.00763282	2.71987	1.52091	4.073	4073	1235	1745	2838	2328	0	4073	3527	2952	3527	0	4073	0	546	1121	546
DHM0937	43	22	21	15	24	346	0.68993	692	0.693147	0	2	1	0.00289017	0.00144509	0	0	0	0	0	32.87	5.44837	32870	0	4.38251	1	262	3.04229e-05	0.00797079	-0.00878366	-0.010879	0	1.12957	3.025	3025	633	1331	2392	1694	0	3025	2782	2130	2782	0	3025	0	243	895	243
ENC0234	21	23	32	19	23	385.5	0.768694	771	0.660813	0.266954	2	2	0.00259403	0.00259403	0	0	0	0	0	24.605	4.0784	24605	0	3.39958	1	114	4.06421e-05	0.0046332	-0.0441065	6.32464e-05	1.80456	0.846901	2.268	2268	234	1013	2034	1255	0	2268	2034	1592	2174	0	2268	0	234	676	94
CEB0210	42	24	44	23	34	346	0.68993	692	0.693147	0	2	1	0.00289017	0.00144509	0	0	0	0	0	49.335	8.17752	49335	0	3.99605	1	198	2.02696e-05	0.00401338	0.000915278	0.020193	0	1.72143	4.61	4610	890	2040	3720	2570	0	4610	4256	3257	4256	0	4610	0	354	1353	354
YJV0699	17	25	30	13	31	346	0.68993	692	0.693147	0	2	1	0.00289017	0.00144509	0	0	0	0	0	3.46	0.573512	3460	0	4.7606	1	237	0.000289017	0.0684971	0	-0.0687456	0	0.12696	0.34	340	0	152	0	188	0	340	340	251	340	0	340	0	0	89	0
BMT0528	33	25	39	25	30	372	0.741775	744	0.693147	0.253361	2	2	0.00268817	0.00268817	710	1.46241	1420	0.00140845	0.000704225	10.034	1.66319	10034	0	3.79523	1	136	9.96612e-05	0.0135539	-0.0125292	-0.0235274	0	0.377147	1.01	1010	396	432	614	578	0	1010	927	710	841	0	1010	0	83	300	169
CJC0494	40	39	39	42	42	346	0.68993	692	0.693147	0	2	1	0.00289017	0.00144509	0	0	0	0	0	56.052	9.2909	56052	0	3.66776	1	163	1.78406e-05	0.00290801	-0.0220889	-0.0124657	0	1.87864	5.031	5031	1009	2174	4022	2857	0	5031	4582	3538	4582	0	5031	0	449	1493	449
SOB0360	42	22	40	16	32	890	1.77468	1780	0.693147	5.09176	2	479	0.0011236	0.269101	0	0	0	0	0	25.764	4.27051	25764	0	3.99027	1	199	3.88138e-05	0.00772396	0	-0.014173	0	0.909634	2.436	2436	0	1076	0	1360	0	2436	2436	1712	2436	0	2436	0	0	724	0
GCS0571	22	18	16	23	32	494	0.985045	988	0.655327	0.121692	2	2	0.00202429	0.00202429	137.5	0.283213	275	0.00727273	0.00363636	3.46	0.573512	3460	0	3.13334	1	65	0.000289017	0.0187861	0.0170086	0.0135286	0.265472	0.123973	0.332	332	33	143	299	189	0	332	299	238	317	0	332	0	33	94	15
BJP0134	42	17	44	21	39	483	0.963111	966	0.655324	0.0742735	2	6	0.00207039	0.00621118	2970	6.1174	5940	0.0003367	0.00016835	3.46	0.573512	3460	0	3.93571	1	114	0.000289017	0.032948	-0.00771285	-0.0343003	0.249186	0.126214	0.338	338	103	156	235	182	0	338	291	238	291	0	338	0	47	100	47
KBP0008	23	18	40	11	34	598.5	1.19342	1197	0.667679	0.496439	2	2	0.00167084	0.00167084	0	0	0	0	0	103.8	17.2054	103800	0	4.40097	1	297	9.63391e-06	0.00286127	0.00379011	0.0151308	7.4544	3.41486	9.145	9145	2775	3948	6370	5197	0	9145	8190	6553	8190	0	9145	0	955	2592	955
FLM0213	20	41	46	15	24	345.5	0.688933	691	0.693146	0	2	1	0.00289436	0.00144718	0	0	0	0	0	49.335	8.17752	49335	0	3.57586	1	138	2.02696e-05	0.0027972	0.00170611	-0.00239828	0	1.74309	4.668	4668	892	2081	3776	2587	0	4668	4256	3267	4256	0	4668	0	412	1401	412
RRP0568	43	50	38	18	33	508.5	1.01396	1017	0.654474	0.178184	2	2	0.00196657	0.00196657	378.5	0.779609	757	0.00264201	0.001321	32.87	5.44837	32870	0	4.67672	1	339	3.04229e-05	0.0103134	0.0266291	0.00538482	0	1.11613	2.989	2989	917	1314	2072	1675	0	2989	2564	2125	2564	0	2989	0	425	864	425
MCF0600	39	49	13	26	27	308	0.614158	616	0.693147	0.474139	2	2	0.00324675	0.00324675	36	0.0741504	72	0.0277778	0.0138889	2.453	0.406597	2453	0	3.48852	1	74	0.000407664	0.0301671	-0.0618637	-0.0582794	0	0.0892457	0.239	239	22	95	217	144	0	239	217	179	228	0	239	0	22	60	11
SAA0999	20	17	34	11	36	492.5	0.982054	985	0.653651	0.091244	2	2	0.00203046	0.00203046	2985.5	6.14933	5971	0.000334952	0.000167476	31.14	5.16161	31140	0	4.05383	1	237	3.2113e-05	0.00761079	0.00207658	0.0211324	0	1.12621	3.016	3016	916	1313	2100	1703	0	3016	2618	2129	2618	0	3016	0	398	887	398
THR0873	37	44	21	40	38	370	0.737787	740	0.693147	0.104285	2	2	0.0027027	0.0027027	2733	5.62925	5466	0.000365898	0.000182949	58.82	9.74971	58820	0	4.40725	1	293	1.7001e-05	0.0049813	-0.00664846	-0.00814964	0	1.87901	5.032	5032	1566	2204	3466	2828	0	5032	4616	3600	4254	0	5032	0	416	1432	778
KRM0541	40	20	38	36	23	364	0.725823	728	0.693147	0.339825	2	19	0.00274725	0.0260989	0	0	0	0	0	31.05	5.14669	31050	0	4.02808	1	228	3.22061e-05	0.007343	-0.0126875	-0.000164858	2.12541	1.12845	3.022	3022	324	1304	2698	1718	0	3022	2874	2167	2874	0	3022	0	148	855	148
KSP0966	42	36	19	24	35	346	0.68993	692	0.693147	0	2	1	0.00289017	0.00144509	0	0	0	0	0	3.46	0.573512	3460	0	4.14837	1	166	0.000289017	0.0479769	0	-0.0591634	0	0.124347	0.333	333	0	143	0	190	0	333	333	239	333	0	333	0	0	94	0
LOF0311	41	15	36	10	32	346	0.68993	692	0.693147	0	2	1	0.00289017	0.00144509	0	0	0	0	0	56.052	9.2909	56052	0	4.1183	1	230	1.78406e-05	0.00410333	-0.00306636	0.00411565	0	1.87827	5.03	5030	1014	2239	4016	2791	0	5030	4553	3575	4553	0	5030	0	477	1455	477
MBR0724	33	44	18	35	31	346	0.68993	692	0.693147	0	2	1	0.00289017	0.00144509	0	0	0	0	0	3.46	0.573512	3460	0	3.06188	1	79	0.000289017	0.0228324	0	-0.0691652	0	0.126214	0.338	338	0	150	0	188	0	338	338	247	338	0	338	0	0	91	0
FSC0601	37	30	37	15	30	324	0.646062	648	0.693147	0.214559	2	2	0.00308642	0.00308642	631.5	1.30072	1263	0.00158353	0.000791766	49.708	8.23935	49708	0	4.00191	1	242	2.01175e-05	0.00486843	-0.0188226	-0.0195048	3.2557	1.56087	4.18	4180	433	1809	3747	2371	0	4180	3747	3008	3987	0	4180	0	433	1172	193
MLP0668	40	17	16	43	33	346	0.68993	692	0.693147	0	2	1	0.00289017	0.00144509	0	0	0	0	0	32.87	5.44837	32870	0	3.98758	1	207	3.04229e-05	0.00629754	-0.00464569	-0.0178765	0	1.13294	3.034	3034	1205	1317	1829	1717	0	3034	2746	2184	2472	0	3034	0	288	850	562
CUD0795	12	40	30	44	24	346	0.68993	692	0.693147	0	2	1	0.00289017	0.00144509	0	0	0	0	0	32.87	5.44837	32870	0	3.89142	1	184	3.04229e-05	0.00559781	0.008837	0.00862319	2.42834	1.12883	3.023	3023	1217	1300	1806	1723	0	3023	2730	2159	2462	0	3023	0	293	864	561
AKR0057	50	41	20	18	30	331	0.66002	662	0.657378	0.245937	2	13	0.00302115	0.0196375	483	0.994851	966	0.00207039	0.0010352	26.463	4.38637	26463	0	3.97311	1	217	3.77886e-05	0.00820013	-0.0181797	-0.00371839	2.02117	0.918223	2.459	2459	256	1070	2203	1389	0	2459	2203	1751	2361	0	2459	0	256	708	98
GZC0735	44	16	15	27	25	653	1.30209	1306	0.663582	0.417494	2	2	0.00153139	0.00153139	396	0.815654	792	0.00252525	0.00126263	61.047	10.1188	61047	0	3.61252	1	159	1.63808e-05	0.00260455	0.00330699	-0.00491868	0	2.18335	5.847	5847	1791	2574	4056	3273	0	5847	5068	4148	5068	0	5847	0	779	1699	779
HLH0512	15	42	36	22	32	501	0.999003	1002	0.693147	0.129477	2	10	0.00199601	0.00998004	0	0	0	0	0	14.268	2.36499	14268	0	3.68283	1	143	7.00869e-05	0.0100224	-0.0403902	-0.00425854	1.65961	0.532114	1.425	1425	432	623	993	802	0	1425	1281	1036	1281	0	1425	0	144	389	144
NJB0243	23	35	37	24	34	376	0.749751	752	0.693147	0.278249	2	2	0.00265957	0.00265957	0	0	0	0	0	32.87	5.44837	32870	0	4.1176	1	210	3.04229e-05	0.0063888	-0.01002	9.12512e-05	0	1.13704	3.045	3045	284	1329	2761	1716	0	3045	2761	2156	2919	0	3045	0	284	889	126
GCS0518	41	36	23	38	21	346	0.68993	692	0.693147	0	2	1	0.00289017	0.00144509	0	0	0	0	0	10.034	1.66319	10034	0	3.89528	1	158	9.96612e-05	0.0157465	0	-0.0204847	0	0.373786	1.001	1001	0	418	0	583	0	1001	1001	733	1001	0	1001	0	0	268	0
NMC0486	42	10	23	21	27	346	0.68993	692	0.693147	0	2	1	0.00289017	0.00144509	0	0	0	0	0	55.728	9.2372	55728	0	3.28361	1	109	1.79443e-05	0.00195593	0	-0.0073892	0	1.8835	5.044	5044	0	2177	0	2867	0	5044	5044	3629	5044	0	5044	0	0	1415	0
KMB0922	43	43	17	24	27	594	1.18445	1188	0.667482	0.562728	2	34	0.0016835	0.0286195	366.5	0.754892	733	0.00272851	0.00136426	32.775	5.43262	32775	0	4.32266	1	291	3.05111e-05	0.00887872	-0.00845915	0.0315681	2.41368	1.13032	3.027	3027	892	1304	2135	1723	0	3027	2642	2116	2642	0	3027	0	385	911	385
CFM0767	46	23	22	35	29	548	1.09272	1096	0.662946	0.222925	2	7	0.00182482	0.00638686	372.5	0.76725	745	0.00268456	0.00134228	10.034	1.66319	10034	0	3.6987	1	108	9.96612e-05	0.0107634	0.00316254	0.0339901	0.789902	0.37528	1.005	1005	106	436	899	569	0	1005	899	716	957	0	1005	0	106	289	48
HAD0246	44	39	32	45	38	851.5	1.69791	1703	0.666554	0.286953	2	2	0.0011744	0.0011744	212	0.436663	424	0.00471698	0.00235849	46.74	7.74739	46740	0	3.47322	1	124	2.1395e-05	0.00265297	0.0137309	0.0115352	0	1.79985	4.82	4820	1422	2073	3398	2747	0	4820	4191	3513	4191	0	4820	0	629	1307	629
ANP0555	13	40	42	23	28	346	0.68993	692	0.693147	0	2	1	0.00289017	0.00144509	0	0	0	0	0	32.87	5.44837	32870	0	4.02083	1	189	3.04229e-05	0.00574992	0	0.0200086	0	1.1236	3.009	3009	0	1349	0	1660	0	3009	3009	2117	3009	0	3009	0	0	892	0
LBF0214	18	44	18	38	28	836.5	1.668	1673	0.670204	0.415435	2	2	0.00119546	0.00119546	470.5	0.969104	941	0.0021254	0.0010627	68.4	11.3376	68400	0	3.67103	1	178	1.46199e-05	0.00260234	-0.00303478	-0.0167887	4.99023	2.29089	6.135	6135	1865	2647	4270	3488	0	6135	5445	4408	5445	0	6135	0	690	1727	690
DJB0159	20	37	27	38	37	501	0.999003	1002	0.653579	0.134534	2	2	0.00199601	0.00199601	0	0	0	0	0	65.55	10.8652	65550	0	4.14882	1	219	1.52555e-05	0.00334096	0.01781	-0.00249168	5.18404	2.37155	6.351	6351	1929	2763	4422	3588	0	6351	5650	4565	5650	0	6351	0	701	1786	701
BWP0202	20	36	15	25	28	667.5	1.33101	1335	0.6724	0.45949	2	2	0.00149813	0.00149813	128.5	0.264676	257	0.0077821	0.00389105	39.444	6.53804	39444	0	3.90918	1	179	2.53524e-05	0.00453808	-0.00814019	0.0104594	3.92834	1.36781	3.663	3663	1118	1573	2545	2090	0	3663	3288	2646	3288	0	3663	0	375	1017	375
FFC0891	38	10	39	50	39	372.5	0.742772	745	0.669611	0.479239	2	2	0.00268456	0.00268456	416.5	0.857878	833	0.00240096	0.00120048	5.684	0.942152	5684	0	3.97496	1	128	0.000175932	0.0225194	-0.0426269	-0.0646135	0	0.211352	0.566	566	227	251	339	315	0	566	480	404	480	0	566	0	86	162	86
AJR0932	46	30	35	12	29	199	0.39681	398	0.693147	0	2	1	0.00502513	0.00251256	19	0.0391349	38	0.0526316	0.0263158	18.527	3.07094	18527	0	4.21336	1	217	5.39753e-05	0.0117126	0	0.0206286	0	0.638163	1.709	1709	0	749	0	960	0	1709	1709	1202	1709	0	1709	0	0	507	0
BDV0168	45	31	19	21	31	170	0.338983	340	0.693147	0	2	1	0.00588235	0.00294118	16	0.0329557	32	0.0625	0.03125	26.733	4.43113	26733	0	4.0855	1	176	3.7407e-05	0.00658362	0.017748	0.00942823	0	0.906273	2.427	2427	511	1044	1916	1383	0	2427	2255	1685	2255	0	2427	0	172	742	172
CQH0730	21	18	37	49	27	346	0.68993	692	0.693147	0	2	1	0.00289017	0.00144509	0	0	0	0	0	56.052	9.2909	56052	0	3.29093	1	106	1.78406e-05	0.0018911	-0.0186812	-0.00306812	0	1.89246	5.068	5068	497	2199	4571	2869	0	5068	4571	3609	4844	0	5068	0	497	1459	224
JCR0289	32	43	33	33	29	346	0.68993	692	0.693147	0	2	1	0.00289017	0.00144509	0	0	0	0	0	3.46	0.573512	3460	0	3.82213	1	112	0.000289017	0.0323699	-0.0214269	-0.0894833	0	0.126214	0.338	338	43	145	295	193	0	338	317	251	317	0	338	0	21	87	21
AES0827	39	40	34	38	23	346	0.68993	692	0.693147	0	2	1	0.00289017	0.00144509	0	0	0	0	0	3.45	0.571855	3450	0	4.49943	1	257	0.000289855	0.0744928	0	-0.0499333	0	0.125467	0.336	336	0	145	0	191	0	336	336	236	336	0	336	0	0	100	0
SLP0762	26	13	40	18	26	346	0.68993	692	0.693147	0	2	1	0.00289017	0.00144509	0	0	0	0	0	10.034	1.66319	10034	0	4.27388	1	213	9.96612e-05	0.0212278	-0.0344869	-0.0326988	0	0.37416	1.002	1002	196	436	806	566	0	1002	925	724	925	0	1002	0	77	278	77
CLD0894	19	21	50	16	36	346	0.68993	692	0.693147	0	2	1	0.00289017	0.00144509	0	0	0	0	0	10.034	1.66319	10034	0	3.91169	1	170	9.96612e-05	0.0169424	0	-0.0561576	0	0.377521	1.011	1011	0	429	0	582	0	1011	1011	731	1011	0	1011	0	0	280	0
LCD0622	30	26	13	14	26	346	0.68993	692	0.693147	0	2	1	0.00289017	0.00144509	0	0	0	0	0	55.89	9.26405	55890	0	3.42765	1	117	1.78923e-05	0.0020934	0	-0.0104665	0	1.85848	4.977	4977	0	2144	0	2833	0	4977	4977	3563	4977	0	4977	0	0	1414	0
CMB0912	46	43	16	22	31	689	1.37388	1378	0.662025	0.743088	2	46	0.00145138	0.0333817	0	0	0	0	0	60.489	10.0264	60489	0	4.5604	1	360	1.65319e-05	0.0059515	-0.0170395	-0.0129472	4.53746	2.13704	5.723	5723	1690	2556	4033	3167	0	5723	5038	4073	5038	0	5723	0	685	1650	685
ZKS0899	47	20	42	43	30	385	0.767697	770	0.693147	0.327927	2	2	0.0025974	0.0025974	2984	6.14624	5968	0.000335121	0.00016756	9.976	1.65357	9976	0	3.94167	1	142	0.000100241	0.0142342	-0.0281107	0.0405874	0.825733	0.379014	1.015	1015	104	434	911	581	0	1015	911	711	972	0	1015	0	104	304	43
JCV0245	40	44	22	20	27	346	0.68993	692	0.693147	0	2	1	0.00289017	0.00144509	0	0	0	0	0	32.87	5.44837	32870	0	4.19772	1	212	3.04229e-05	0.00644965	-0.014177	-0.00772001	0	1.1348	3.039	3039	305	1333	2734	1706	0	3039	2898	2154	2898	0	3039	0	141	885	141
AMH0794	43	42	33	40	31	346	0.68993	692	0.693147	0	2	1	0.00289017	0.00144509	0	0	0	0	0	32.87	5.44837	32870	0	3.59285	1	127	3.04229e-05	0.00386371	-0.00922001	0.0183597	0	1.10418	2.957	2957	618	1270	2339	1687	0	2957	2657	2147	2657	0	2957	0	300	810	300
FKB0163	39	35	25	39	22	346	0.68993	692	0.693147	0	2	1	0.00289017	0.00144509	0	0	0	0	0	32.87	5.44837	32870	0	4.44452	1	293	3.04229e-05	0.0089139	0.00670002	0.0359121	0	1.13219	3.032	3032	289	1354	2743	1678	0	3032	2743	2140	2925	0	3032	0	289	892	107
AKC0924	40	44	35	37	27	346	0.68993	692	0.693147	0	2	1	0.00289017	0.00144509	0	0	0	0	0	32.87	5.44837	32870	0	3.94812	1	165	3.04229e-05	0.00501977	0.00928096	0.00929893	0	1.13779	3.047	3047	617	1348	2430	1699	0	3047	2756	2191	2756	0	3047	0	291	856	291
ILR0304	20	22	18	46	30	346	0.68993	692	0.693147	0	2	1	0.00289017	0.00144509	0	0	0	0	0	3.46	0.573512	3460	0	3.91093	1	120	0.000289017	0.0346821	-0.0124607	-0.0497366	0	0.124347	0.333	333	35	150	298	183	0	333	298	227	322	0	333	0	35	106	11
AJF0370	37	33	11	15	36	1633.5	3.25723	3267	0.689284	4.97769	2	661	0.000612182	0.202326	4251	8.75592	8502	0.000235239	0.0755116	42.445	7.03547	42445	0	4.60667	1	360	2.35599e-05	0.00848156	-0.0171226	-0.0172624	0	1.46639	3.927	3927	1199	1692	2728	2235	0	3927	3458	2809	3458	0	3927	0	469	1118	469
OKC0107	32	40	16	47	35	346	0.68993	692	0.693147	0	2	1	0.00289017	0.00144509	0	0	0	0	0	32.68	5.41687	32680	0	4.03428	1	206	3.05998e-05	0.00630355	-0.0050672	0.00462699	0	1.12285	3.007	3007	619	1301	2388	1706	0	3007	2753	2159	2753	0	3007	0	254	848	254
OCS0865	29	24	43	35	32	502.5	1.00199	1005	0.657429	0.18587	2	2	0.00199005	0.00199005	655	1.34912	1310	0.00152672	0.000763359	56.052	9.2909	56052	0	4.77976	1	413	1.78406e-05	0.00736816	-0.0124629	-0.00785129	4.28013	1.99664	5.347	5347	2161	2341	3186	3006	0	5347	4978	3840	4526	0	5347	0	369	1507	821
UJC0737	16	12	12	38	25	346	0.68993	692	0.693147	0	2	1	0.00289017	0.00144509	0	0	0	0	0	56.052	9.2909	56052	0	3.90197	1	196	1.78406e-05	0.00349675	0.00693825	0.0106567	0	1.86221	4.987	4987	1011	2198	3976	2789	0	4987	4485	3553	4485	0	4987	0	502	1434	502
MBW0809	43	45	44	18	19	30	0.0598205	60	0.693147	0	2	1	0.0333333	0.0166667	0	0	0	0	0	2.85	0.472402	2850	0	3.85397	1	106	0.000350877	0.037193	0.0829742	-0.0487009	0	0.0963406	0.258	258	104	122	154	136	0	258	208	175	208	0	258	0	50	83	50
MCF0327	39	41	24	44	25	346	0.68993	692	0.693147	0	2	1	0.00289017	0.00144509	0	0	0	0	0	56.052	9.2909	56052	0	4.02078	1	259	1.78406e-05	0.00462071	0	-0.0289485	0	1.87864	5.031	5031	0	2197	0	2834	0	5031	5031	3572	5031	0	5031	0	0	1459	0
SGS0268	47	45	30	19	22	346	0.68993	692	0.693147	0	2	1	0.00289017	0.00144509	0	0	0	0	0	32.87	5.44837	32870	0	3.73223	1	167	3.04229e-05	0.00508062	0.00987609	0.00504028	0	1.12995	3.026	3026	310	1337	2716	1689	0	3026	2894	2120	2894	0	3026	0	132	906	132
BNG0237	39	36	36	47	27	477.5	0.952144	955	0.654732	0	2	1	0.00209424	0.00104712	0	0	0	0	0	32.87	5.44837	32870	0	3.23958	1	80	3.04229e-05	0.00243383	0.0161849	0.00972169	0	1.12323	3.008	3008	1208	1349	1800	1659	0	3008	2733	2165	2457	0	3008	0	275	843	551
OSH0655	16	21	42	39	28	346	0.68993	692	0.693147	0	2	1	0.00289017	0.00144509	0	0	0	0	0	10.034	1.66319	10034	0	3.66546	1	107	9.96612e-05	0.0106637	0.0117975	-0.000527215	0	0.378641	1.014	1014	220	453	794	561	0	1014	929	740	929	0	1014	0	85	274	85
CSB0080	35	19	39	34	36	346	0.68993	692	0.693147	0	2	1	0.00289017	0.00144509	0	0	0	0	0	39.444	6.53804	39444	0	4.33621	1	288	2.53524e-05	0.00730149	0	0.0104367	0	1.38723	3.715	3715	0	1584	0	2131	0	3715	3715	2660	3715	0	3715	0	0	1055	0
ERH0449	44	15	35	17	25	346	0.68993	692	0.693147	0	2	1	0.00289017	0.00144509	0	0	0	0	0	3.45	0.571855	3450	0	3.9109	1	126	0.000289855	0.0365217	0	-0.00895936	0	0.123973	0.332	332	0	143	0	189	0	332	332	235	332	0	332	0	0	97	0
EGK0893	21	30	11	47	27	346	0.68993	692	0.693147	0	2	1	0.00289017	0.00144509	0	0	0	0	0	10.034	1.66319	10034	0	3.69423	1	110	9.96612e-05	0.0109627	-0.0289594	0.0132404	0	0.372293	0.997	997	95	447	902	550	0	997	902	684	956	0	997	0	95	313	41
MMB0488	21	18	16	24	27	310	0.618146	620	0.693147	0	2	1	0.00322581	0.0016129	0	0	0	0	0	50.22	8.32422	50220	0	3.30645	1	114	1.99124e-05	0.00227001	-0.0113228	-0.0005587	0	1.65758	4.439	4439	898	1902	3541	2537	0	4439	4101	3208	4101	0	4439	0	338	1231	338
AAM0658	43	35	37	36	22	229	0.45663	458	0.693147	0	2	1	0.00436681	0.00218341	6.5	0.0133883	13	0.153846	0.0769231	6.498	1.07708	6498	0	3.90144	1	127	0.000153894	0.0195445	0.0128058	-0.0577394	0	0.246079	0.659	659	275	277	384	382	0	659	586	476	524	0	659	0	73	183	135
ESA0642	32	14	44	30	32	346	0.68993	692	0.693147	0	2	1	0.00289017	0.00144509	0	0	0	0	0	10.034	1.66319	10034	0	4.33725	1	216	9.96612e-05	0.0215268	0	0.0203207	0	0.374907	1.004	1004	0	441	0	563	0	1004	1004	726	1004	0	1004	0	0	278	0
CRK0916	32	46	26	19	32	498.5	0.994018	997	0.659546	0	2	1	0.00200602	0.00100301	0	0	0	0	0	32.87	5.44837	32870	0	4.1513	1	214	3.04229e-05	0.0065105	-0.0103901	-0.00483775	0	1.25579	3.363	3363	358	1493	3005	1870	0	3363	3005	2408	3203	0	3363	0	358	955	160
BBH0810	40	25	10	21	32	346	0.68993	692	0.693147	0	2	1	0.00289017	0.00144509	0	0	0	0	0	32.87	5.44837	32870	0	4.13846	1	212	3.04229e-05	0.00644965	0	-0.0119826	0	1.13331	3.035	3035	0	1342	0	1693	0	3035	3035	2099	3035	0	3035	0	0	936	0
JRF0835	44	33	18	37	18	346	0.68993	692	0.693147	0	2	1	0.00289017	0.00144509	0	0	0	0	0	3.46	0.573512	3460	0	4.26309	1	187	0.000289017	0.0540462	-0.0618447	-0.0705356	0	0.126587	0.339	339	75	153	264	186	0	339	300	237	300	0	339	0	39	102	39
SJC0333	22	39	31	36	29	457	0.911266	914	0.693147	0.554387	2	2	0.00218818	0.00218818	0	0	0	0	0	10.034	1.66319	10034	0	3.82215	1	153	9.96612e-05	0.0152482	-0.00414235	0.0178274	0.825733	0.377521	1.011	1011	415	440	596	571	0	1011	941	712	848	0	1011	0	70	299	163
HCS0003	35	28	14	15	30	346	0.68993	692	0.693147	0	2	1	0.00289017	0.00144509	1003	2.06591	2006	0.000997009	0.000498504	98.61	16.3451	98610	0	4.62418	1	415	1.0141e-05	0.0042085	-0.00822154	0.0132461	7.40065	3.39694	9.097	9097	3659	3951	5438	5146	0	9097	8270	6515	7439	0	9097	0	827	2582	1658
EMB0531	31	41	31	36	36	482.5	0.962114	965	0.652579	0	2	1	0.00207254	0.00103627	0	0	0	0	0	10.034	1.66319	10034	0	3.92145	1	139	9.96612e-05	0.0138529	-0.0458085	0.0119409	0	0.369679	0.99	990	377	434	613	556	0	990	902	688	815	0	990	0	88	302	175
JIM0095	10	18	21	15	35	346	0.68993	692	0.693147	0	2	1	0.00289017	0.00144509	0	0	0	0	0	39.444	6.53804	39444	0	4.16662	1	197	2.53524e-05	0.00499442	0.0192473	-0.0245029	0	1.37304	3.677	3677	401	1619	3276	2058	0	3677	3276	2647	3509	0	3677	0	401	1030	168
KJS0618	19	15	20	10	37	346	0.68993	692	0.693147	0	2	1	0.00289017	0.00144509	0	0	0	0	0	56.052	9.2909	56052	0	3.88335	1	176	1.78406e-05	0.00313994	-0.00931521	0.00198195	0	1.8891	5.059	5059	995	2198	4064	2861	0	5059	4618	3612	4618	0	5059	0	441	1447	441
EBC0390	40	40	40	22	33	346	0.68993	692	0.693147	0	2	1	0.00289017	0.00144509	0	0	0	0	0	32.87	5.44837	32870	0	3.3576	1	115	3.04229e-05	0.00349863	0	-0.00174364	0	1.12696	3.018	3018	0	1304	0	1714	0	3018	3018	2177	3018	0	3018	0	0	841	0
WGS0516	11	20	39	20	29	346	0.68993	692	0.693147	0	2	1	0.00289017	0.00144509	0	0	0	0	0	10.034	1.66319	10034	0	4.16138	1	169	9.96612e-05	0.0168427	0	-0.0502971	0	0.375653	1.006	1006	0	429	0	577	0	1006	1006	738	1006	0	1006	0	0	268	0
NGF0157	45	38	22	46	32	630.5	1.25723	1261	0.658715	0.13521	2	2	0.00158604	0.00158604	142	0.292482	284	0.00704225	0.00352113	36.45	6.04177	36450	0	4.27178	1	262	2.74348e-05	0.00718793	-0.000752907	0.000791791	2.87622	1.32188	3.54	3540	1062	1559	2478	1981	0	3540	3202	2525	3202	0	3540	0	338	1015	338
KAT0489	22	41	36	23	26	346	0.68993	692	0.693147	0	2	1	0.00289017	0.00144509	0	0	0	0	0	56.052	9.2909	56052	0	3.74481	1	133	1.78406e-05	0.0023728	0.0168728	-0.00451916	0	1.87565	5.023	5023	2013	2197	3010	2826	0	5023	4328	3567	4328	0	5023	0	695	1456	695
CCH0685	47	24	42	34	29	503.5	1.00399	1007	0.657031	0.185594	2	2	0.0019861	0.0019861	0	0	0	0	0	32.87	5.44837	32870	0	4.20896	1	246	3.04229e-05	0.00748403	0.0034487	-0.0184952	2.48534	1.13854	3.049	3049	1236	1298	1813	1751	0	3049	2786	2222	2507	0	3049	0	263	827	542
DMM0623	36	27	21	39	30	491	0.979063	982	0.65428	0	2	1	0.00203666	0.00101833	0	0	0	0	0	57.51	9.53257	57510	0	3.93691	1	209	1.73883e-05	0.00363415	-0.00348091	-0.0246621	4.18241	1.9481	5.217	5217	2072	2265	3145	2952	0	5217	4794	3741	4309	0	5217	0	423	1476	908
SAH0599	13	22	44	18	22	346	0.68993	692	0.693147	0	2	1	0.00289017	0.00144509	0	0	0	0	0	3.46	0.573512	3460	0	4.31494	1	174	0.000289017	0.050289	-0.00310817	-0.0557697	0	0.12472	0.334	334	75	136	259	198	0	334	299	247	299	0	334	0	35	87	35
CPG0322	17	13	19	24	36	503	1.00299	1006	0.693147	1.01068	2	35	0.00198807	0.0347913	129	0.265705	258	0.00775194	0.00387597	52.938	8.77474	52938	0	3.83671	1	147	1.889e-05	0.00277683	-0.00275406	0.000980239	4.08143	1.87155	5.012	5012	1510	2187	3502	2825	0	5012	4327	3572	4327	0	5012	0	685	1440	685
OBH0499	35	18	41	16	34	734.5	1.46461	1469	0.66531	0.38513	2	2	0.00136147	0.00136147	3697.5	7.61586	7395	0.000270453	0.000135227	69.822	11.5733	69822	0	4.32741	1	239	1.43221e-05	0.00342299	-0.030407	0.0226312	0	2.32599	6.229	6229	1837	2730	4392	3499	0	6229	5414	4430	5414	0	6229	0	815	1799	815
SNS0129	26	10	43	35	30	346	0.68993	692	0.693147	0	2	1	0.00289017	0.00144509	0	0	0	0	0	39.444	6.53804	39444	0	4.01522	1	195	2.53524e-05	0.00494372	-0.020884	0.00846191	0	1.38798	3.717	3717	765	1599	2952	2118	0	3717	3363	2702	3363	0	3717	0	354	1015	354
PKB0429	34	42	43	40	22	346	0.68993	692	0.693147	0	2	1	0.00289017	0.00144509	0	0	0	0	0	32.87	5.44837	32870	0	4.06064	1	210	3.04229e-05	0.0063888	0.00490428	0.00634298	0	1.12845	3.022	3022	614	1318	2408	1704	0	3022	2808	2149	2808	0	3022	0	214	873	214
NAH0503	33	17	23	35	38	465	0.927218	930	0.693147	0.282951	2	2	0.00215054	0.00215054	0	0	0	0	0	64.152	10.6335	64152	0	4.61276	1	370	1.5588e-05	0.00576755	-0.00351306	0.00572982	0	2.14712	5.75	5750	1711	2500	4039	3250	0	5750	4994	4125	4994	0	5750	0	756	1625	756
FRB0023	45	14	12	14	14	346	0.68993	692	0.693147	0	2	1	0.00289017	0.00144509	0	0	0	0	0	39.444	6.53804	39444	0	4.38165	1	271	2.53524e-05	0.0068705	0.0146522	-0.0136535	0	1.36968	3.668	3668	1470	1626	2198	2042	0	3668	3401	2577	3085	0	3668	0	267	1091	583
AHG0634	31	36	42	41	27	232.5	0.463609	465	0.657743	0.190523	2	2	0.00430108	0.00430108	0	0	0	0	0	4.74	0.785679	4740	0	4.48107	1	210	0.00021097	0.0443038	-0.00606851	0.0216958	0.382736	0.17289	0.463	463	146	200	317	263	0	463	409	340	409	0	463	0	54	123	54
CWB0065	50	33	14	20	23	594	1.18445	1188	0.666309	0.481651	2	2	0.0016835	0.0016835	0	0	0	0	0	32.775	5.43262	32775	0	4.43339	1	287	3.05111e-05	0.00875667	-0.00394729	0.0173977	2.43974	1.11464	2.985	2985	901	1321	2084	1664	0	2985	2689	2117	2689	0	2985	0	296	868	296
ATP0662	17	16	41	20	39	622.5	1.24128	1245	0.666336	0.15812	2	2	0.00160643	0.00160643	392	0.807415	784	0.00255102	0.00127551	53.339	8.84121	53339	0	4.38746	1	250	1.8748e-05	0.004687	0.00560251	-0.0070305	4.05537	1.90553	5.103	5103	2009	2247	3094	2856	0	5103	4716	3615	4294	0	5103	0	387	1488	809
DPM0423	37	38	38	15	27	457	0.911266	914	0.693147	0.554387	2	2	0.00218818	0.00218818	1065.5	2.19464	2131	0.000938527	0.000469263	32.87	5.44837	32870	0	3.87129	1	149	3.04229e-05	0.00453301	-0.0166542	-0.00922066	2.43485	1.12659	3.017	3017	1201	1282	1816	1735	0	3017	2797	2189	2545	0	3017	0	220	828	472
WKF0012	37	44	20	45	23	346	0.68993	692	0.693147	0	2	1	0.00289017	0.00144509	0	0	0	0	0	65.74	10.8967	65740	0	4.05177	1	217	1.52114e-05	0.00330088	0.00177261	-0.00993781	0	2.26139	6.056	6056	1211	2614	4845	3442	0	6056	5510	4343	5510	0	6056	0	546	1713	546
JMB0308	41	44	34	14	32	157	0.313061	314	0.693147	0	2	1	0.00636943	0.00318471	8	0.0164779	16	0.125	0.0625	24.789	4.1089	24789	0	3.93459	1	134	4.03405e-05	0.00540562	-0.0425862	0.00101468	0	0.822629	2.203	2203	452	935	1751	1268	0	2203	2031	1588	2031	0	2203	0	172	615	172
AKF0709	42	31	29	22	32	346	0.68993	692	0.693147	0	2	1	0.00289017	0.00144509	0	0	0	0	0	3.46	0.573512	3460	0	4.0382	1	178	0.000289017	0.0514451	0	-0.0461527	0	0.1236	0.331	331	0	143	0	188	0	331	331	229	331	0	331	0	0	102	0
JMH0543	44	25	37	13	34	316	0.63011	632	0.653854	0	2	1	0.00316456	0.00158228	0	0	0	0	0	21.66	3.59025	21660	0	3.21279	1	80	4.61681e-05	0.00369344	-0.0212707	0.016791	1.60261	0.747946	2.003	2003	207	860	1796	1143	0	2003	1796	1435	1926	0	2003	0	207	568	77
CJF0802	36	39	38	43	21	550	1.09671	1100	0.665383	0.15621	2	2	0.00181818	0.00181818	0	0	0	0	0	34.6	5.73512	34600	0	3.80233	1	147	2.89017e-05	0.00424855	-0.0186589	0.00923761	2.43811	1.13144	3.03	3030	910	1309	2120	1721	0	3030	2651	2185	2651	0	3030	0	379	845	379
IRM0931	44	46	33	35	30	873.5	1.74177	1747	0.669427	0.484617	2	2	0.00114482	0.00114482	502	1.03399	1004	0.00199203	0.000996016	45.315	7.51119	45315	0	4.27507	1	252	2.20677e-05	0.00556107	-0.0116086	-0.0130906	3.38925	1.55228	4.157	4157	1697	1823	2460	2334	0	4157	3578	3020	3578	0	4157	0	579	1137	579
FQA0854	41	38	30	34	26	351	0.6999	702	0.693147	0.0976301	2	6	0.002849	0.00854701	0	0	0	0	0	56.052	9.2909	56052	0	4.32266	1	260	1.78406e-05	0.00463855	-0.0178965	0.016633	4.06189	1.86893	5.005	5005	1514	2198	3491	2807	0	5005	4500	3584	4500	0	5005	0	505	1421	505
CYA0506	16	17	44	14	31	105	0.209372	210	0.693147	0	2	1	0.00952381	0.0047619	0	0	0	0	0	3.045	0.504724	3045	0	3.93568	1	123	0.000328407	0.0403941	0	-0.0942602	0	0.112397	0.301	301	0	125	0	176	0	301	301	219	301	0	301	0	0	82	0
GRC0145	30	43	24	46	27	346	0.68993	692	0.693147	0	2	1	0.00289017	0.00144509	0	0	0	0	0	39.444	6.53804	39444	0	4.10172	1	212	2.53524e-05	0.00537471	0.0182592	-0.0130063	0	1.35325	3.624	3624	1465	1579	2159	2045	0	3624	3374	2588	3061	0	3624	0	250	1036	563
BLS0678	35	17	43	28	31	285.5	0.569292	571	0.652852	0	2	1	0.00350263	0.00175131	4	0.00823893	8	0.25	0.125	19.097	3.16542	19097	0	4.34982	1	262	5.23642e-05	0.0137194	0.0309173	-0.0140181	0	0.645631	1.729	1729	708	748	1021	981	0	1729	1480	1211	1480	0	1729	0	249	518	249
HJB0742	41	40	16	21	30	354.5	0.706879	709	0.659457	0.200793	2	2	0.00282087	0.00282087	6	0.0123584	12	0.166667	0.0833333	40.972	6.79131	40972	0	3.77825	1	179	2.44069e-05	0.00436884	-0.0071928	0.0290878	0	1.30471	3.494	3494	1090	1540	2404	1954	0	3494	3150	2463	3150	0	3494	0	344	1031	344
KKS0119	15	28	39	33	27	480.5	0.958126	961	0.653442	0	2	1	0.00208117	0.00104058	0	0	0	0	0	49.478	8.20123	49478	0	4.74364	1	409	2.0211e-05	0.0082663	0.00315335	-0.0298901	0	1.74907	4.684	4684	1913	1979	2771	2705	0	4684	4370	3369	3951	0	4684	0	314	1315	733
RAB0589	36	35	26	14	31	353.5	0.704885	707	0.668284	0.621152	2	9	0.00282885	0.0127298	4	0.00823893	8	0.25	0.125	1.766	0.292723	1766	0	3.04629	1	47	0.000566251	0.0266138	-0.104742	-0.0221618	0.154723	0.0713219	0.191	191	67	92	124	99	0	191	162	128	162	0	191	0	29	63	29
DBB0384	40	41	28	37	27	346	0.68993	692	0.693147	0	2	1	0.00289017	0.00144509	2966	6.10917	5932	0.000337154	0.000168577	32.87	5.44837	32870	0	3.84721	1	165	3.04229e-05	0.00501977	-0.000938917	-0.0477049	0	1.12061	3.001	3001	301	1311	2700	1690	0	3001	2857	2114	2857	0	3001	0	144	887	144
TRK0914	40	19	14	33	30	345.5	0.688933	691	0.693146	0	2	1	0.00289436	0.00144718	0	0	0	0	0	32.87	5.44837	32870	0	3.28537	1	83	3.04229e-05	0.0025251	0.0341952	0.000765956	0	1.12099	3.002	3002	623	1308	2379	1694	0	3002	2759	2145	2759	0	3002	0	243	857	243
BSA0431	50	41	19	40	29	346	0.68993	692	0.693147	0	2	1	0.00289017	0.00144509	0	0	0	0	0	32.87	5.44837	32870	0	4.41572	1	299	3.04229e-05	0.00909644	-0.00833599	2.6983e-05	0	1.13667	3.044	3044	299	1296	2745	1748	0	3044	2745	2163	2903	0	3044	0	299	881	141
RHL0992	36	10	39	37	36	252	0.502493	504	0.655178	0.14905	2	4	0.00396825	0.00793651	367.5	0.756952	735	0.00272109	0.00136054	16.859	2.79446	16859	0	3.74756	1	151	5.93155e-05	0.00895664	-0.0269289	0.0251254	0	0.588125	1.575	1575	479	704	1096	871	0	1575	1366	1100	1366	0	1575	0	209	475	209
CIM0926	31	25	41	17	31	230	0.458624	460	0.693147	0.0279822	2	2	0.00434783	0.00434783	0	0	0	0	0	21.755	3.606	21755	0	3.83502	1	151	4.59664e-05	0.00694093	-0.00923275	0.0076865	0	0.74832	2.004	2004	182	878	1822	1126	0	2004	1925	1432	1925	0	2004	0	79	572	79
CFG0959	42	21	24	17	20	437	0.871386	874	0.693147	0.511613	2	2	0.00228833	0.00228833	0	0	0	0	0	3.46	0.573512	3460	0	2.96608	1	41	0.000289017	0.0118497	0.0212987	-0.0480948	0	0.126214	0.338	338	136	143	202	195	0	338	314	236	284	0	338	0	24	102	54
VMJ0147	23	28	37	22	24	346	0.68993	692	0.693147	0	2	1	0.00289017	0.00144509	0	0	0	0	0	49.478	8.20123	49478	0	3.84959	1	191	2.0211e-05	0.0038603	0.00372481	-0.0119923	0	1.75915	4.711	4711	1846	2062	2865	2649	0	4711	4269	3357	3837	0	4711	0	442	1354	874
SAT0194	14	19	36	23	35	346	0.68993	692	0.693147	0	2	1	0.00289017	0.00144509	0	0	0	0	0	39.444	6.53804	39444	0	4.44938	1	309	2.53524e-05	0.00783389	-0.0143723	-0.0100118	0	1.36258	3.649	3649	747	1589	2902	2060	0	3649	3378	2589	3378	0	3649	0	271	1060	271
HBO0413	41	35	18	15	18	323	0.644068	646	0.693147	0	2	1	0.00309598	0.00154799	704	1.45005	1408	0.00142045	0.000710227	30.812	5.10724	30812	0	4.7428	1	393	3.24549e-05	0.0127548	0	-0.00801067	0	1.06049	2.84	2840	0	1238	0	1602	0	2840	2840	1994	2840	0	2840	0	0	846	0
DZC0228	37	37	34	21	38	346	0.68993	692	0.693147	0	2	1	0.00289017	0.00144509	0	0	0	0	0	32.87	5.44837	32870	0	4.05598	1	213	3.04229e-05	0.00648007	-0.0121762	0.0226853	0	1.13219	3.032	3032	309	1309	2723	1723	0	3032	2888	2175	2888	0	3032	0	144	857	144
TEB0251	44	50	22	13	36	502	1.001	1004	0.657085	0.179914	2	2	0.00199203	0.00199203	0	0	0	0	0	32.87	5.44837	32870	0	3.93292	1	181	3.04229e-05	0.00550654	-0.0317674	0.00373135	2.46417	1.13107	3.029	3029	902	1340	2127	1689	0	3029	2690	2169	2690	0	3029	0	339	860	339
MNR0829	41	33	40	15	23	346	0.68993	692	0.693147	0	2	1	0.00289017	0.00144509	0	0	0	0	0	3.46	0.573512	3460	0	4.12203	1	149	0.000289017	0.0430636	-0.0848414	-0.00845856	0	0.1236	0.331	331	80	139	251	192	0	331	300	240	300	0	331	0	31	91	31
DOP0562	42	16	37	39	31	346	0.68993	692	0.693147	0	2	1	0.00289017	0.00144509	0	0	0	0	0	32.87	5.44837	32870	0	4.05982	1	225	3.04229e-05	0.00684515	-0.00103251	-0.0134734	0	1.11501	2.986	2986	613	1293	2373	1693	0	2986	2762	2125	2762	0	2986	0	224	861	224
UAD0771	46	34	15	30	31	507	1.01097	1014	0.654522	0.172431	2	2	0.00197239	0.00197239	692	1.42533	1384	0.00144509	0.000722543	10.034	1.66319	10034	0	4.13345	1	181	9.96612e-05	0.0180387	1.74481e-05	0.0264165	0.840391	0.371919	0.996	996	309	439	687	557	0	996	872	700	872	0	996	0	124	296	124
ALD0544	16	18	18	13	32	346	0.68993	692	0.693147	0	2	1	0.00289017	0.00144509	0	0	0	0	0	32.775	5.43262	32775	0	3.79026	1	162	3.05111e-05	0.00494279	0.00370389	0.0124744	0	1.10941	2.971	2971	1183	1330	1788	1641	0	2971	2524	2114	2524	0	2971	0	447	857	447
LCB0664	16	19	36	24	32	549.5	1.09571	1099	0.663787	0.384879	2	2	0.00181984	0.00181984	2969	6.11535	5938	0.000336814	0.000168407	46.71	7.74242	46710	0	3.54322	1	139	2.14087e-05	0.00297581	-0.00846304	-0.0113595	3.78013	1.75392	4.697	4697	1424	2095	3273	2602	0	4697	4186	3300	4186	0	4697	0	511	1397	511
HCL0113	43	22	40	39	34	346	0.68993	692	0.693147	0	2	1	0.00289017	0.00144509	0	0	0	0	0	32.87	5.44837	32870	0	3.98847	1	197	3.04229e-05	0.00599331	-0.0167233	-0.0113028	0	1.1348	3.039	3039	602	1335	2437	1704	0	3039	2828	2172	2828	0	3039	0	211	867	211
TSB0437	26	23	16	30	26	346	0.68993	692	0.693147	0	2	1	0.00289017	0.00144509	0	0	0	0	0	10.034	1.66319	10034	0	3.89527	1	139	9.96612e-05	0.0138529	-0.000942032	0.0385623	0	0.380881	1.02	1020	110	431	910	589	0	1020	968	719	968	0	1020	0	52	301	52
EZH0736	44	41	37	19	31	346	0.68993	692	0.693147	0	2	1	0.00289017	0.00144509	0	0	0	0	0	56.052	9.2909	56052	0	3.37322	1	127	1.78406e-05	0.00226575	-0.00266141	-0.0160389	0	1.85736	4.974	4974	525	2170	4449	2804	0	4974	4740	3559	4740	0	4974	0	234	1415	234
JCG0316	47	36	32	25	33	601.5	1.1994	1203	0.668685	0.506563	2	2	0.00166251	0.00166251	693.5	1.42842	1387	0.00144196	0.000720981	56.052	9.2909	56052	0	4.46356	1	276	1.78406e-05	0.004924	-0.00833777	0.0116272	4	1.86184	4.986	4986	1491	2180	3495	2806	0	4986	4329	3556	4329	0	4986	0	657	1430	657
MSG0839	42	46	19	39	29	346	0.68993	692	0.693147	0	2	1	0.00289017	0.00144509	0	0	0	0	0	3.45	0.571855	3450	0	4.13102	1	155	0.000289855	0.0449275	-0.016956	0.052495	0	0.125093	0.335	335	41	156	294	179	0	335	319	242	319	0	335	0	16	93	16
LJJ0905	43	36	12	22	30	366	0.729811	732	0.693147	0.211971	2	2	0.00273224	0.00273224	0	0	0	0	0	10.005	1.65838	10005	0	3.82993	1	122	9.995e-05	0.0121939	0.0116224	-0.00152404	0	0.383122	1.026	1026	399	452	627	574	0	1026	888	734	888	0	1026	0	138	292	138
HCM0267	36	45	39	20	32	346	0.68993	692	0.693147	0	2	1	0.00289017	0.00144509	2977.5	6.13285	5955	0.000335852	0.000167926	31.14	5.16161	31140	0	3.79565	1	136	3.2113e-05	0.00436737	-0.0290966	-0.0104878	0	1.12808	3.021	3021	897	1307	2124	1714	0	3021	2631	2120	2631	0	3021	0	390	901	390
MTB0620	38	44	41	50	28	486	0.969093	972	0.651062	0	2	1	0.00205761	0.00102881	1002	2.06385	2004	0.000998004	0.000499002	56.052	9.2909	56052	0	4.10176	1	230	1.78406e-05	0.00410333	-0.00256634	0.0188459	4.10098	1.88275	5.042	5042	2043	2162	2999	2880	0	5042	4278	3634	4278	0	5042	0	764	1408	764
CCH0182	42	44	47	23	29	346	0.68993	692	0.693147	0	2	1	0.00289017	0.00144509	0	0	0	0	0	10.034	1.66319	10034	0	3.87731	1	125	9.96612e-05	0.0124576	-0.0787686	0.0187074	0	0.377894	1.012	1012	400	437	612	575	0	1012	865	713	865	0	1012	0	147	299	147
CAM0681	41	43	45	10	28	479.5	0.956132	959	0.653873	0	2	1	0.00208551	0.00104275	358.5	0.738414	717	0.0027894	0.0013947	34.6	5.73512	34600	0	3.97208	1	178	2.89017e-05	0.00514451	-0.0112451	-0.0341708	2.48371	1.13256	3.033	3033	907	1353	2126	1680	0	3033	2719	2131	2719	0	3033	0	314	902	314
LBH0942	40	42	23	30	29	636	1.2682	1272	0.65116	0	2	1	0.00157233	0.000786164	3892.5	8.01751	7785	0.000256904	0.000128452	43.035	7.13327	43035	0	3.7282	1	167	2.32369e-05	0.00388056	0.000629837	-0.0189157	0	1.46303	3.918	3918	411	1715	3507	2203	0	3918	3507	2789	3734	0	3918	0	411	1129	184
CAB0388	37	33	23	40	36	478	0.953141	956	0.654518	0	2	1	0.00209205	0.00104603	0	0	0	0	0	32.775	5.43262	32775	0	3.89511	1	155	3.05111e-05	0.00472921	-0.00488749	0.00321989	0	1.10007	2.946	2946	1142	1253	1804	1693	0	2946	2552	2116	2552	0	2946	0	394	830	394
WGR0833	38	46	24	38	42	346	0.68993	692	0.693147	0	2	1	0.00289017	0.00144509	0	0	0	0	0	3.46	0.573512	3460	0	3.57851	1	92	0.000289017	0.0265896	0	0.0425636	0	0.126587	0.339	339	0	149	0	190	0	339	339	243	339	0	339	0	0	96	0
MTT0901	41	34	30	40	30	39	0.0777667	78	0.659904	0	2	1	0.025641	0.0128205	90	0.185376	180	0.0111111	0.00555556	0.841	0.1394	841	0	3.37983	1	58	0.00118906	0.0689655	-0.128528	-0.254633	0.0781759	0.0306199	0.082	82	20	34	62	48	0	82	73	61	62	0	82	0	9	21	20
GQF0659	40	16	30	29	28	346	0.68993	692	0.693147	0	2	1	0.00289017	0.00144509	0	0	0	0	0	10.034	1.66319	10034	0	3.72051	1	137	9.96612e-05	0.0136536	-0.0528432	-0.0648863	0	0.37416	1.002	1002	110	456	892	546	0	1002	892	692	960	0	1002	0	110	310	42
CSP0197	37	44	17	13	26	604	1.20439	1208	0.666428	0.496243	2	2	0.00165563	0.00165563	0	0	0	0	0	39.444	6.53804	39444	0	4.12495	1	230	2.53524e-05	0.00583105	-0.00920198	0.00933826	3.02117	1.37267	3.676	3676	1136	1611	2540	2065	0	3676	3215	2628	3215	0	3676	0	461	1048	461
OMM0944	17	14	27	21	29	346	0.68993	692	0.693147	0	2	1	0.00289017	0.00144509	0	0	0	0	0	3.46	0.573512	3460	0	4.28485	1	180	0.000289017	0.0520231	0	-0.0141453	0	0.125467	0.336	336	0	152	0	184	0	336	336	229	336	0	336	0	0	107	0
IMP0530	40	17	42	50	32	346	0.68993	692	0.693147	0	2	1	0.00289017	0.00144509	0	0	0	0	0	10.034	1.66319	10034	0	3.82199	1	135	9.96612e-05	0.0134543	-0.00736271	0.00809579	0	0.3764	1.008	1008	193	440	815	568	0	1008	927	717	927	0	1008	0	81	291	81
ORB0473	38	44	46	38	38	346	0.68993	692	0.693147	0	2	1	0.00289017	0.00144509	0	0	0	0	0	3.46	0.573512	3460	0	3.79812	1	123	0.000289017	0.0355491	-0.0637431	0.0196587	0	0.124347	0.333	333	132	141	201	192	0	333	279	226	279	0	333	0	54	107	54
JML0909	24	32	39	40	21	483.5	0.964108	967	0.652146	0	2	1	0.00206825	0.00103413	0	0	0	0	0	10.034	1.66319	10034	0	3.99546	1	171	9.96612e-05	0.0170421	-0.0368073	-0.00677949	0	0.377147	1.01	1010	425	448	585	562	0	1010	929	698	839	0	1010	0	81	312	171
NDM0417	44	36	50	12	34	580.5	1.15753	1161	0.663988	0.445676	2	2	0.00172265	0.00172265	689.5	1.42019	1379	0.00145033	0.000725163	32.87	5.44837	32870	0	4.42087	1	251	3.04229e-05	0.00763614	0.0211172	-0.00946447	3.54397	1.13667	3.044	3044	1211	1313	1833	1731	0	3044	2779	2153	2497	0	3044	0	265	891	547
FRL0511	20	30	47	20	30	346	0.68993	692	0.693147	0	2	1	0.00289017	0.00144509	0	0	0	0	0	10.005	1.65838	10005	0	3.45565	1	79	9.995e-05	0.00789605	0.0152785	0.00183517	0	0.374907	1.004	1004	407	451	597	553	0	1004	898	699	817	0	1004	0	106	305	187
LAP0338	42	23	33	45	31	681	1.35793	1362	0.652432	0	2	1	0.00146843	0.000734214	0	0	0	0	0	14.123	2.34096	14123	0	3.89406	1	154	7.08065e-05	0.0109042	-0.0161478	-0.00617787	0	0.530246	1.42	1420	132	607	1288	813	0	1420	1288	1001	1353	0	1420	0	132	419	67
HCV0478	46	36	18	12	24	478.5	0.954138	957	0.654303	0	2	1	0.00208986	0.00104493	0	0	0	0	0	56.052	9.2909	56052	0	4.14676	1	221	1.78406e-05	0.00394277	-0.00156694	-0.00309406	0	1.88051	5.036	5036	1542	2198	3494	2838	0	5036	4466	3627	4466	0	5036	0	570	1409	570
KJA0152	16	16	39	38	34	346	0.68993	692	0.693147	0	2	1	0.00289017	0.00144509	0	0	0	0	0	39.444	6.53804	39444	0	4.3058	1	232	2.53524e-05	0.00588176	0	-0.0151478	0	1.37677	3.687	3687	0	1585	0	2102	0	3687	3687	2668	3687	0	3687	0	0	1019	0
ECF0828	40	49	39	40	35	211	0.420738	422	0.693147	0	2	1	0.00473934	0.00236967	0	0	0	0	0	2.11	0.349743	2110	0	3.77542	1	102	0.000473934	0.0483412	0	-0.0967758	0	0.0772965	0.207	207	0	92	0	115	0	207	207	146	207	0	207	0	0	61	0
BVN0514	36	23	30	23	22	118	0.235294	236	0.693147	0.247902	2	2	0.00847458	0.00847458	0	0	0	0	0	3.19	0.528758	3190	0	3.3948	1	74	0.00031348	0.0231975	-0.0216651	-0.0105094	0	0.122106	0.327	327	43	141	284	186	0	327	284	239	312	0	327	0	43	88	15
BSS0463	32	40	40	38	28	364	0.725823	728	0.693147	0.196894	2	2	0.00274725	0.00274725	0	0	0	0	0	3.46	0.573512	3460	0	3.91737	1	118	0.000289017	0.034104	-0.0399262	-0.0436518	0	0.125093	0.335	335	132	148	203	187	0	335	291	226	258	0	335	0	44	109	77
JJM0203	37	36	18	30	28	343	0.683948	686	0.664998	0.420427	2	2	0.00291545	0.00291545	427	0.879506	854	0.00234192	0.00117096	20.181	3.3451	20181	0	3.88878	1	181	4.95516e-05	0.00896883	0.0205162	-0.0317029	0	0.700523	1.876	1876	722	827	1154	1049	0	1876	1747	1347	1580	0	1876	0	129	529	296
AIM0627	36	39	16	41	23	346	0.68993	692	0.693147	0	2	1	0.00289017	0.00144509	0	0	0	0	0	55.89	9.26405	55890	0	4.19136	1	252	1.78923e-05	0.00450886	0	0.00625326	0	1.87043	5.009	5009	0	2160	0	2849	0	5009	5009	3564	5009	0	5009	0	0	1445	0
RAH0440	18	15	43	16	24	346	0.68993	692	0.693147	0	2	1	0.00289017	0.00144509	0	0	0	0	0	32.87	5.44837	32870	0	3.8851	1	143	3.04229e-05	0.00435047	0	-0.0069885	0	1.1292	3.024	3024	0	1308	0	1716	0	3024	3024	2180	3024	0	3024	0	0	844	0
XHG0902	44	35	23	47	14	346	0.68993	692	0.693147	0	2	1	0.00289017	0.00144509	0	0	0	0	0	10.034	1.66319	10034	0	4.14447	1	167	9.96612e-05	0.0166434	-0.032324	-0.0071765	0	0.378267	1.013	1013	232	420	781	593	0	1013	906	724	906	0	1013	0	107	289	107
TDJ0998	34	40	10	42	36	484	0.965105	968	0.65193	0	2	1	0.00206612	0.00103306	0	0	0	0	0	32.87	5.44837	32870	0	3.64727	1	138	3.04229e-05	0.00419836	-0.00294242	-0.0330087	0	1.12509	3.013	3013	626	1311	2387	1702	0	3013	2796	2150	2796	0	3013	0	217	863	217
JPA0667	49	42	34	35	27	346	0.68993	692	0.693147	0	2	1	0.00289017	0.00144509	0	0	0	0	0	32.87	5.44837	32870	0	4.11014	1	224	3.04229e-05	0.00681472	0.032908	0.00393062	0	1.11277	2.98	2980	1193	1303	1787	1677	0	2980	2536	2131	2536	0	2980	0	444	849	444
EHR0096	22	13	20	48	31	346	0.68993	692	0.693147	0	2	1	0.00289017	0.00144509	0	0	0	0	0	32.87	5.44837	32870	0	3.9306	1	186	3.04229e-05	0.00565866	0	0.00096116	0	1.12733	3.019	3019	0	1332	0	1687	0	3019	3019	2158	3019	0	3019	0	0	861	0
SJW0451	43	30	16	50	28	346	0.68993	692	0.693147	0	2	1	0.00289017	0.00144509	0	0	0	0	0	3.46	0.573512	3460	0	3.96944	1	133	0.000289017	0.0384393	0	0.146952	0	0.126587	0.339	339	0	145	0	194	0	339	339	250	339	0	339	0	0	89	0
CNB0900	34	43	38	16	27	346	0.68993	692	0.693147	0	2	1	0.00289017	0.00144509	0	0	0	0	0	10.005	1.65838	10005	0	3.73618	1	109	9.995e-05	0.0108946	0	0.00779245	0	0.376027	1.007	1007	0	443	0	564	0	1007	1007	701	1007	0	1007	0	0	306	0
EAH0466	41	38	29	38	25	52	0.103689	104	0.661563	0.314446	2	3	0.0192308	0.0288462	15	0.030896	30	0.0666667	0.0333333	0.35	0.0580143	350	0	3.73751	1	67	0.00285714	0.191429	-0.270056	-0.218158	0.0260586	0.012696	0.034	34	12	13	22	21	0	34	29	22	29	0	34	0	5	12	5
CTA0020	36	50	11	22	34	505	1.00698	1010	0.657518	0.213601	2	4	0.0019802	0.0039604	2971	6.11946	5942	0.000336587	0.000168294	37.368	6.19393	37368	0	4.16696	1	225	2.67609e-05	0.00602119	0.01174	0.0151869	4.2101	1.35922	3.64	3640	1085	1575	2555	2065	0	3640	3153	2635	3153	0	3640	0	487	1005	487
SRS0231	17	44	36	32	26	346	0.68993	692	0.693147	0	2	1	0.00289017	0.00144509	0	0	0	0	0	32.87	5.44837	32870	0	3.84285	1	210	3.04229e-05	0.0063888	-0.0013412	0.0179741	0	1.1292	3.024	3024	314	1317	2710	1707	0	3024	2889	2157	2889	0	3024	0	135	867	135
HWH0646	17	24	24	21	28	487.5	0.972084	975	0.65041	0	2	1	0.00205128	0.00102564	0	0	0	0	0	10.034	1.66319	10034	0	3.70973	1	117	9.96612e-05	0.0116604	0.00519093	-0.0440789	0	0.378641	1.014	1014	405	432	609	582	0	1014	926	732	848	0	1014	0	88	282	166
HKB0418	50	18	13	26	27	332	0.662014	664	0.693147	0	2	1	0.00301205	0.00150602	0	0	0	0	0	31.54	5.22791	31540	0	3.80359	1	149	3.17058e-05	0.00472416	0	-0.0218444	0	1.09111	2.922	2922	0	1263	0	1659	0	2922	2922	2125	2922	0	2922	0	0	797	0
CCM0855	31	24	19	36	29	346	0.68993	692	0.693147	0	2	1	0.00289017	0.00144509	0	0	0	0	0	56.052	9.2909	56052	0	4.39845	1	270	1.78406e-05	0.00481696	0.00756653	0.00768092	0	1.90963	5.114	5114	510	2213	4604	2901	0	5114	4604	3679	4934	0	5114	0	510	1435	180
SED0886	22	18	18	35	28	586	1.16849	1172	0.667558	0.395433	2	2	0.00170648	0.00170648	0	0	0	0	0	10.034	1.66319	10034	0	3.81197	1	118	9.96612e-05	0.01176	0.0100203	0.0269555	0.820847	0.378641	1.014	1014	325	435	689	579	0	1014	886	722	886	0	1014	0	128	292	128
LBC0356	40	30	40	21	41	1526.5	3.04387	3053	0.689202	4.95979	2	636	0.000655093	0.20832	0	0	0	0	0	39.444	6.53804	39444	0	4.56368	1	350	2.53524e-05	0.00887334	-0.00112889	0.0087055	3.02932	1.38013	3.696	3696	1521	1565	2175	2131	0	3696	3146	2717	3146	0	3696	0	550	979	550
CKH0144	34	22	22	35	30	346	0.68993	692	0.693147	0	2	1	0.00289017	0.00144509	0	0	0	0	0	32.775	5.43262	32775	0	3.75041	1	141	3.05111e-05	0.00430206	-0.00602946	-0.015751	0	1.12584	3.015	3015	1188	1322	1827	1693	0	3015	2575	2157	2575	0	3015	0	440	858	440
MBG0438	38	17	37	16	29	235	0.468594	470	0.693147	0	2	1	0.00425532	0.00212766	0	0	0	0	0	22.325	3.70048	22325	0	3.84563	1	171	4.47928e-05	0.00765957	-0.0266905	-0.0440809	0	0.750187	2.009	2009	414	888	1595	1121	0	2009	1832	1391	1832	0	2009	0	177	618	177
MVF0594	35	38	33	44	36	346	0.68993	692	0.693147	0	2	1	0.00289017	0.00144509	0	0	0	0	0	3.46	0.573512	3460	0	4.76797	1	253	0.000289017	0.0731214	0	0.0956316	0	0.125093	0.335	335	0	151	0	184	0	335	335	251	335	0	335	0	0	84	0
ATF0274	20	45	48	27	28	346	0.68993	692	0.693147	0	2	1	0.00289017	0.00144509	0	0	0	0	0	32.87	5.44837	32870	0	4.31609	1	253	3.04229e-05	0.00769699	-0.00361644	0.000469163	2.23779	1.12733	3.019	3019	922	1310	2097	1709	0	3019	2609	2194	2609	0	3019	0	410	825	410
KTG0091	46	41	16	15	29	346	0.68993	692	0.693147	0	2	1	0.00289017	0.00144509	0	0	0	0	0	32.87	5.44837	32870	0	4.0082	1	253	3.04229e-05	0.00769699	0.0218509	-0.00557945	0	1.11725	2.992	2992	595	1328	2397	1664	0	2992	2788	2111	2788	0	2992	0	204	881	204
ACC0042	23	19	37	20	31	1362	2.71585	2724	0.693147	5.26926	2	618	0.000734214	0.226872	0	0	0	0	0	39.336	6.52014	39336	0	4.08576	1	238	2.5422e-05	0.00605044	-0.00093397	-0.0154384	0	1.37267	3.676	3676	1113	1596	2563	2080	0	3676	3196	2621	3196	0	3676	0	480	1055	480
AKW0167	38	38	20	14	35	346	0.68993	692	0.693147	0	2	1	0.00289017	0.00144509	0	0	0	0	0	39.444	6.53804	39444	0	4.12505	1	201	2.53524e-05	0.00509583	-0.00555625	0.0193189	0	1.37603	3.685	3685	376	1652	3309	2033	0	3685	3518	2609	3518	0	3685	0	167	1076	167
KPR0497	50	43	43	20	29	600	1.19641	1200	0.666067	0.488631	2	2	0.00166667	0.00166667	0	0	0	0	0	56.052	9.2909	56052	0	4.0651	1	229	1.78406e-05	0.00408549	0.00368256	0.00549494	0	1.87752	5.028	5028	2023	2201	3005	2827	0	5028	4654	3604	4234	0	5028	0	374	1424	794
ABN0239	21	37	20	39	25	479.5	0.956132	959	0.653873	0	2	1	0.00208551	0.00104275	0	0	0	0	0	32.87	5.44837	32870	0	4.15966	1	208	3.04229e-05	0.00632796	-0.0115145	-0.00925414	0	1.12883	3.023	3023	602	1323	2421	1700	0	3023	2759	2115	2759	0	3023	0	264	908	264
CKB0482	36	48	37	46	25	346	0.68993	692	0.693147	0	2	1	0.00289017	0.00144509	0	0	0	0	0	56.052	9.2909	56052	0	4.54971	1	354	1.78406e-05	0.00631556	0	-0.00323374	0	1.88051	5.036	5036	0	2184	0	2852	0	5036	5036	3588	5036	0	5036	0	0	1448	0
AMH0464	45	16	42	37	21	346	0.68993	692	0.693147	0	2	1	0.00289017	0.00144509	0	0	0	0	0	3.46	0.573512	3460	0	3.72804	1	90	0.000289017	0.0260116	-0.0291634	0.040272	0	0.12584	0.337	337	67	151	270	186	0	337	310	233	310	0	337	0	27	104	27
QCH0110	34	35	17	37	27	305	0.608175	610	0.693147	0	2	1	0.00327869	0.00163934	0	0	0	0	0	8.845	1.4661	8845	0	3.92721	1	151	0.000113058	0.0170718	0	0.00433663	0	0.330097	0.884	884	0	381	0	503	0	884	884	619	884	0	884	0	0	265	0
SGG0787	14	27	10	20	31	474	0.945165	948	0.656229	0	2	1	0.0021097	0.00105485	0	0	0	0	0	49.478	8.20123	49478	0	4.05135	1	201	2.0211e-05	0.00406241	-0.00777928	-0.000814242	0	1.73674	4.651	4651	1827	2043	2824	2608	0	4651	4250	3337	3841	0	4651	0	401	1314	810
SIJ0661	40	17	14	15	21	346	0.68993	692	0.693147	0	2	1	0.00289017	0.00144509	0	0	0	0	0	49.335	8.17752	49335	0	4.03047	1	240	2.02696e-05	0.0048647	-0.0152646	-0.0293615	0	1.74795	4.681	4681	442	2026	4239	2655	0	4681	4239	3352	4499	0	4681	0	442	1329	182
BTW0005	33	39	18	18	27	466	0.929212	932	0.693147	0.570437	2	2	0.00214592	0.00214592	0	0	0	0	0	98.61	16.3451	98610	0	4.417	1	339	1.0141e-05	0.00343779	0.0105007	0.00184194	0	3.34205	8.95	8950	3593	3897	5357	5053	0	8950	7683	6381	7683	0	8950	0	1267	2569	1267
RLB0719	14	18	15	40	35	364	0.725823	728	0.693147	0	2	1	0.00274725	0.00137363	0	0	0	0	0	3.46	0.573512	3460	0	3.7631	1	107	0.000289017	0.0309249	-0.0650419	-0.0328925	0.262215	0.1236	0.331	331	109	142	222	189	0	331	299	240	273	0	331	0	32	91	58
WDO0870	23	21	14	13	25	438	0.87338	876	0.693147	0.32233	2	21	0.00228311	0.0239726	0	0	0	0	0	58.82	9.74971	58820	0	4.24159	1	296	1.7001e-05	0.0050323	0.000228525	0.0199773	3.80293	1.72816	4.628	4628	474	2041	4154	2587	0	4628	4154	3273	4436	0	4628	0	474	1355	192
KCB0815	16	40	18	36	31	485.5	0.968096	971	0.65128	0	2	1	0.00205973	0.00102987	0	0	0	0	0	32.87	5.44837	32870	0	4.02366	1	202	3.04229e-05	0.00614542	-0.0405085	-0.000147246	0	1.14302	3.061	3061	331	1335	2730	1726	0	3061	2730	2200	2935	0	3061	0	331	861	126
VCY0751	37	24	39	19	25	483	0.963111	966	0.652363	0	2	1	0.00207039	0.0010352	0	0	0	0	0	56.052	9.2909	56052	0	3.46999	1	112	1.78406e-05	0.00199814	-0.000707212	-0.0177053	0	1.87491	5.021	5021	2010	2172	3011	2849	0	5021	4599	3595	4152	0	5021	0	422	1426	869
BAJ0654	36	10	47	10	41	388	0.773679	776	0.693147	0.743856	2	42	0.00257732	0.0541237	139.5	0.287333	279	0.00716846	0.00358423	10.034	1.66319	10034	0	3.2331	1	66	9.96612e-05	0.00657764	-0.035765	-0.0313134	0	0.368185	0.986	986	290	427	696	559	0	986	871	721	871	0	986	0	115	265	115
MKL0941	16	26	20	38	30	346	0.68993	692	0.693147	0	2	1	0.00289017	0.00144509	0	0	0	0	0	32.87	5.44837	32870	0	3.90418	1	173	3.04229e-05	0.00526316	0	0.0246836	0	1.11016	2.973	2973	0	1298	0	1675	0	2973	2973	2106	2973	0	2973	0	0	867	0
EGD0409	39	40	22	35	33	194	0.386839	388	0.653891	0	2	1	0.00515464	0.00257732	0	0	0	0	0	13.3	2.20454	13300	0	3.72567	1	115	7.5188e-05	0.00864662	-0.0244666	0.0169772	0.982085	0.462659	1.239	1239	372	519	867	720	0	1239	1119	883	1119	0	1239	0	120	356	120
DBS0235	30	38	18	37	33	374	0.745763	748	0.693147	0.515518	2	29	0.0026738	0.0387701	0	0	0	0	0	32.87	5.44837	32870	0	4.63224	1	367	3.04229e-05	0.0111652	-0.0281301	-0.00710393	0	1.13294	3.034	3034	319	1298	2715	1736	0	3034	2892	2171	2892	0	3034	0	142	863	142
JJH0613	50	30	24	14	26	573.5	1.14357	1147	0.664124	0.434546	2	2	0.00174368	0.00174368	1047.5	2.15757	2095	0.000954654	0.000477327	56.052	9.2909	56052	0	4.12446	1	215	1.78406e-05	0.00383572	-0.0136556	0.0115133	0	1.87715	5.027	5027	1978	2177	3049	2850	0	5027	4333	3630	4333	0	5027	0	694	1397	694
UFK0208	18	34	22	23	30	570	1.13659	1140	0.665254	0.436162	2	2	0.00175439	0.00175439	0	0	0	0	0	49.478	8.20123	49478	0	4.18818	1	256	2.0211e-05	0.00517402	0.00503633	0.00400765	0	1.7584	4.709	4709	911	2083	3798	2626	0	4709	4301	3358	4301	0	4709	0	408	1351	408
BLB0114	38	48	41	15	22	554.5	1.10568	1109	0.660225	0.368575	2	2	0.00180343	0.00180343	0	0	0	0	0	31.14	5.16161	31140	0	4.00386	1	179	3.2113e-05	0.00574823	0.00648456	0.0136292	2.44788	1.12621	3.016	3016	1242	1244	1774	1772	0	3016	2696	2217	2409	0	3016	0	320	799	607
CKD0680	18	50	24	18	28	346	0.68993	692	0.693147	0	2	1	0.00289017	0.00144509	0	0	0	0	0	32.87	5.44837	32870	0	4.00269	1	197	3.04229e-05	0.00599331	-0.0208565	-0.0107492	0	1.13704	3.045	3045	596	1332	2449	1713	0	3045	2757	2178	2757	0	3045	0	288	867	288
MKG0711	17	26	43	32	38	346	0.68993	692	0.693147	0	2	1	0.00289017	0.00144509	0	0	0	0	0	3.46	0.573512	3460	0	4.12875	1	161	0.000289017	0.0465318	0	0.00842054	0	0.12584	0.337	337	0	141	0	196	0	337	337	239	337	0	337	0	0	98	0
EDA0684	38	42	40	39	33	44	0.0877368	88	0.693147	0.24891	2	2	0.0227273	0.0227273	0	0	0	0	0	3.325	0.551135	3325	0	4.00264	1	141	0.000300752	0.042406	0.0383221	-0.00662382	0.224756	0.113518	0.304	304	100	132	204	172	0	304	284	200	255	0	304	0	20	104	49
IIL0513	37	13	26	38	34	439	0.875374	878	0.693147	0	2	1	0.0022779	0.00113895	0	0	0	0	0	13.17	2.18299	13170	0	4.64575	1	255	7.59301e-05	0.0193622	0.0303048	0.0144829	0	0.496266	1.329	1329	133	577	1196	752	0	1329	1196	944	1279	0	1329	0	133	385	50
TSM0363	34	19	20	39	33	1397	2.78564	2794	0.693147	5.30503	2	624	0.00071582	0.223336	0	0	0	0	0	39.4	6.53075	39400	0	3.76972	1	142	2.53807e-05	0.00360406	-0.0136092	0.0117414	0	1.35512	3.629	3629	752	1603	2877	2026	0	3629	3307	2552	3307	0	3629	0	322	1077	322
PBP0002	49	35	23	10	27	346	0.68993	692	0.693147	0	2	1	0.00289017	0.00144509	0	0	0	0	0	39.33	6.51914	39330	0	3.6008	1	116	2.54259e-05	0.0029494	0	-0.0286194	0	1.35512	3.629	3629	0	1560	0	2069	0	3629	3629	2575	3629	0	3629	0	0	1054	0
LHB0606	37	38	15	27	27	82	0.163509	164	0.693147	0	2	1	0.0121951	0.00609756	0	0	0	0	0	13.284	2.20189	13284	0	4.64737	1	264	7.52785e-05	0.0198735	-0.037703	-0.0640554	0	0.433532	1.161	1161	235	520	926	641	0	1161	1047	813	1047	0	1161	0	114	348	114
GTD0898	23	23	39	15	29	346	0.68993	692	0.693147	0	2	1	0.00289017	0.00144509	0	0	0	0	0	10.034	1.66319	10034	0	4.23686	1	174	9.96612e-05	0.017341	0	0.00792749	0	0.374533	1.003	1003	0	451	0	552	0	1003	1003	734	1003	0	1003	0	0	269	0
CJH0702	46	24	30	25	37	346	0.68993	692	0.693147	0	2	1	0.00289017	0.00144509	0	0	0	0	0	3.46	0.573512	3460	0	3.49314	1	78	0.000289017	0.0225434	0	-0.0585548	0	0.12584	0.337	337	0	147	0	190	0	337	337	237	337	0	337	0	0	100	0
DMK0257	33	20	26	26	30	580	1.15653	1160	0.665809	0.177685	2	2	0.00172414	0.00172414	685.5	1.41195	1371	0.00145879	0.000729395	32.87	5.44837	32870	0	3.62255	1	107	3.04229e-05	0.00325525	0.0447552	-0.0101676	2.42997	1.12323	3.008	3008	1175	1330	1833	1678	0	3008	2796	2116	2538	0	3008	0	212	892	470
WIQ0567	25	41	10	47	39	620	1.23629	1240	0.651349	0	2	1	0.0016129	0.000806452	433.5	0.892894	867	0.00230681	0.0011534	41.99	6.96005	41990	0	3.93272	1	171	2.38152e-05	0.0040724	-0.0295132	-0.0092284	4.54397	1.44735	3.876	3876	1554	1686	2322	2190	0	3876	3595	2796	3277	0	3876	0	281	1080	599
PTH0830	43	44	42	43	34	425	0.847458	850	0.693147	0	2	1	0.00235294	0.00117647	0	0	0	0	0	4.25	0.704459	4250	0	3.9193	1	129	0.000235294	0.0303529	-0.0495076	0.0172692	0	0.153473	0.411	411	43	188	368	223	0	411	368	285	390	0	411	0	43	126	21
NCO0666	40	45	10	12	31	486	0.969093	972	0.653466	0.047702	2	2	0.00205761	0.00205761	0	0	0	0	0	32.87	5.44837	32870	0	4.0404	1	198	3.04229e-05	0.00602373	-0.00058193	0.0208622	2.08632	1.13069	3.028	3028	906	1309	2122	1719	0	3028	2611	2162	2611	0	3028	0	417	866	417
MHG0733	43	30	24	42	29	346	0.68993	692	0.693147	0	2	1	0.00289017	0.00144509	0	0	0	0	0	56.052	9.2909	56052	0	3.96789	1	177	1.78406e-05	0.00315778	0	-0.00924196	0	1.85698	4.973	4973	0	2160	0	2813	0	4973	4973	3521	4973	0	4973	0	0	1452	0
RAW0915	43	50	21	43	24	601.5	1.1994	1203	0.657112	0.415742	2	28	0.00166251	0.0232751	436	0.898043	872	0.00229358	0.00114679	40.3	6.67993	40300	0	4.72482	1	336	2.48139e-05	0.00833747	-0.00877344	-0.00505915	2.47883	1.30321	3.49	3490	1060	1508	2430	1982	0	3490	3030	2501	3030	0	3490	0	460	989	460
HAM0985	20	17	29	16	20	346	0.68993	692	0.693147	0	2	1	0.00289017	0.00144509	0	0	0	0	0	32.87	5.44837	32870	0	4.1455	1	248	3.04229e-05	0.00754487	0.0026501	0.00815781	0	1.13891	3.05	3050	624	1316	2426	1734	0	3050	2754	2218	2754	0	3050	0	296	832	296
SAB0781	36	35	24	30	28	484	0.965105	968	0.65193	0	2	1	0.00206612	0.00103306	366.5	0.754892	733	0.00272851	0.00136426	10.005	1.65838	10005	0	3.32317	1	90	9.995e-05	0.0089955	0.0682446	0.00835122	0	0.374533	1.003	1003	398	457	605	546	0	1003	899	736	810	0	1003	0	104	267	193
IBM0671	50	46	38	35	31	489.5	0.976072	979	0.657732	0.129844	2	2	0.0020429	0.0020429	143.5	0.295572	287	0.00696864	0.00348432	32.775	5.43262	32775	0	4.31393	1	259	3.05111e-05	0.00790236	0.00166375	0.0052954	2.73127	1.24795	3.342	3342	1019	1455	2323	1887	0	3342	2934	2381	2934	0	3342	0	408	961	408
YDN0198	45	50	41	11	24	488	0.973081	976	0.654959	0.0836497	2	2	0.00204918	0.00204918	0	0	0	0	0	39.444	6.53804	39444	0	3.63632	1	92	2.53524e-05	0.00233242	0.00288802	0.0111775	3.70195	1.37901	3.693	3693	1102	1595	2591	2098	0	3693	3316	2644	3316	0	3693	0	377	1049	377
GAF0060	41	16	39	25	22	346	0.68993	692	0.693147	0	2	1	0.00289017	0.00144509	0	0	0	0	0	32.87	5.44837	32870	0	3.68485	1	135	3.04229e-05	0.00410709	0.0119996	-0.0230488	0	1.13181	3.031	3031	1207	1299	1824	1732	0	3031	2772	2159	2492	0	3031	0	259	872	539
AMM0014	48	38	15	44	36	346	0.68993	692	0.693147	0	2	1	0.00289017	0.00144509	0	0	0	0	0	65.74	10.8967	65740	0	4.55199	1	345	1.52114e-05	0.00524795	0	-0.0132927	0	2.25131	6.029	6029	0	2626	0	3403	0	6029	6029	4276	6029	0	6029	0	0	1753	0
AMV0036	43	36	42	37	26	346	0.68993	692	0.693147	0	2	1	0.00289017	0.00144509	0	0	0	0	0	49.478	8.20123	49478	0	4.5737	1	302	2.0211e-05	0.00610372	0	-0.0031534	0	1.75915	4.711	4711	0	2057	0	2654	0	4711	4711	3378	4711	0	4711	0	0	1333	0
MOP0763	43	41	22	20	33	346	0.68993	692	0.693147	0	2	1	0.00289017	0.00144509	0	0	0	0	0	10.034	1.66319	10034	0	3.18465	1	73	9.96612e-05	0.00727526	0	-0.00507876	0	0.371546	0.995	995	0	429	0	566	0	995	995	709	995	0	995	0	0	286	0
CBG0490	50	31	35	10	29	346	0.68993	692	0.693147	0	2	1	0.00289017	0.00144509	0	0	0	0	0	56.052	9.2909	56052	0	3.70363	1	164	1.78406e-05	0.00292585	0.00380723	0.0237616	0	1.87789	5.029	5029	1018	2239	4011	2790	0	5029	4641	3528	4641	0	5029	0	388	1501	388
CNE0352	39	22	44	15	30	346	0.68993	692	0.693147	0	2	1	0.00289017	0.00144509	0	0	0	0	0	65.74	10.8967	65740	0	3.20198	1	70	1.52114e-05	0.0010648	0.0120572	0.0120664	0	2.22181	5.95	5950	637	2600	5313	3350	0	5950	5313	4277	5692	0	5950	0	637	1673	258
GQP0743	47	39	19	39	25	346	0.68993	692	0.693147	0	2	1	0.00289017	0.00144509	0	0	0	0	0	56.052	9.2909	56052	0	4.56353	1	321	1.78406e-05	0.00572683	0.000449097	0.0412796	0	1.85885	4.978	4978	1985	2172	2993	2806	0	4978	4244	3560	4244	0	4978	0	734	1418	734
PTH0552	20	13	32	20	28	478.5	0.954138	957	0.654303	0	2	1	0.00208986	0.00104493	0	0	0	0	0	32.87	5.44837	32870	0	4.05124	1	174	3.04229e-05	0.00529358	-0.0045236	0.0096768	0	1.12696	3.018	3018	895	1310	2123	1708	0	3018	2719	2206	2719	0	3018	0	299	812	299
GLR0975	33	44	26	24	24	478.5	0.954138	957	0.654303	0	2	1	0.00208986	0.00104493	0	0	0	0	0	39.444	6.53804	39444	0	3.58894	1	135	2.53524e-05	0.00342257	-0.0117977	-0.0024849	0	1.37677	3.687	3687	1482	1600	2205	2087	0	3687	3375	2614	3041	0	3687	0	312	1073	646
GTD0219	40	40	19	30	33	490	0.977069	980	0.693147	4.83059	2	306	0.00204082	0.312245	478.5	0.985582	957	0.00208986	0.304075	13.442	2.22808	13442	0	4.51007	1	269	7.43937e-05	0.0200119	-0.0578393	0.0469018	1.01303	0.471247	1.262	1262	373	559	889	703	0	1262	1111	909	1111	0	1262	0	151	353	151
BKW0374	41	38	17	46	27	1358	2.70788	2716	0.693147	5.2658	2	620	0.000736377	0.228277	0	0	0	0	0	39.388	6.52876	39388	0	3.68156	1	166	2.53884e-05	0.00421448	-0.0226813	0.00344209	0	1.34877	3.612	3612	708	1570	2904	2042	0	3612	3356	2559	3356	0	3612	0	256	1053	256
CAH0936	40	22	39	50	24	283.5	0.565304	567	0.6619	0.619806	2	19	0.00352734	0.0335097	12.5	0.0257467	25	0.08	0.04	17.202	2.85132	17202	0	4.25723	1	230	5.81328e-05	0.0133705	-0.0206046	-0.0371441	0	0.5646	1.512	1512	465	663	1047	849	0	1512	1314	1103	1314	0	1512	0	198	409	198
AIP0982	43	20	43	41	33	500	0.997009	1000	0.655685	0.155017	2	2	0.002	0.002	364.5	0.750772	729	0.00274348	0.00137174	34.5	5.71855	34500	0	3.36411	1	93	2.89855e-05	0.00269565	-0.00662916	-0.00156417	2.65147	1.24272	3.328	3328	988	1426	2340	1902	0	3328	2929	2376	2929	0	3328	0	399	952	399
KRV0372	40	39	25	35	32	1410	2.81157	2820	0.693147	5.32625	2	630	0.00070922	0.223404	0	0	0	0	0	39.444	6.53804	39444	0	4.63422	1	349	2.53524e-05	0.00884799	-0.00144071	0.00866912	0	1.38574	3.711	3711	1502	1609	2209	2102	0	3711	3200	2647	3200	0	3711	0	511	1064	511
IAT0263	28	23	30	30	27	186	0.370887	372	0.693147	0	2	1	0.00537634	0.00268817	0	0	0	0	0	17.67	2.92889	17670	0	3.28179	1	102	5.65931e-05	0.0057725	0.0235275	-0.0110812	0	0.657954	1.762	1762	510	766	1252	996	0	1762	1545	1285	1545	0	1762	0	217	477	217
JBD0616	40	21	25	37	27	501	0.999003	1002	0.65415	0.141409	2	2	0.00199601	0.00199601	2984	6.14624	5968	0.000335121	0.00016756	56.052	9.2909	56052	0	4.47606	1	280	1.78406e-05	0.00499536	0.00188696	0.0077804	4.02606	1.87827	5.03	5030	1530	2156	3500	2874	0	5030	4488	3598	4488	0	5030	0	542	1432	542
RUM0880	40	37	17	38	26	526.5	1.04985	1053	0.660647	0.129454	2	2	0.00189934	0.00189934	699	1.43975	1398	0.00143062	0.000715308	55.89	9.26405	55890	0	4.4069	1	265	1.78923e-05	0.00474146	0.000915067	-0.0127509	0	1.86856	5.004	5004	1991	2137	3013	2867	0	5004	4606	3611	4148	0	5004	0	398	1393	856
DGM0754	42	18	42	24	24	29	0.0578265	58	0.693147	0	2	1	0.0344828	0.0172414	0	0	0	0	0	4.698	0.778717	4698	0	4.19564	1	188	0.000212857	0.040017	0	-0.00796499	0	0.160941	0.431	431	0	187	0	244	0	431	431	311	431	0	431	0	0	120	0
SMY0792	43	37	39	42	25	551	1.0987	1102	0.662825	0.547566	2	20	0.00181488	0.0181488	379	0.780639	758	0.00263852	0.00131926	32.87	5.44837	32870	0	4.1046	1	200	3.04229e-05	0.00608458	-0.0316861	0.0135725	2.43974	1.12808	3.021	3021	890	1336	2131	1685	0	3021	2665	2161	2665	0	3021	0	356	860	356
HOB0994	38	39	15	43	33	346	0.68993	692	0.693147	0	2	1	0.00289017	0.00144509	0	0	0	0	0	32.87	5.44837	32870	0	3.99898	1	205	3.04229e-05	0.00623669	-0.021339	0.0111517	0	1.1124	2.979	2979	587	1289	2392	1690	0	2979	2743	2171	2743	0	2979	0	236	808	236
DGN0480	21	25	44	20	31	329	0.656032	658	0.693147	0	2	1	0.00303951	0.00151976	0	0	0	0	0	53.298	8.83441	53298	0	3.91846	1	205	1.87624e-05	0.0038463	0.00209029	-0.0268345	0	1.79164	4.798	4798	949	2098	3849	2700	0	4798	4375	3354	4375	0	4798	0	423	1444	423
KJJ0293	41	42	23	39	33	557.5	1.11167	1115	0.664196	0.404801	2	2	0.00179372	0.00179372	343.5	0.707518	687	0.00291121	0.0014556	3.46	0.573512	3460	0	3.93274	1	119	0.000289017	0.0343931	-0.0109745	0.0078876	0	0.124347	0.333	333	140	140	193	193	0	333	295	251	261	0	333	0	38	82	72
JXH0493	36	32	23	15	31	346	0.68993	692	0.693147	0	2	1	0.00289017	0.00144509	0	0	0	0	0	56.052	9.2909	56052	0	3.81498	1	169	1.78406e-05	0.00301506	0.00385617	0.0207979	0	1.87005	5.008	5008	538	2139	4470	2869	0	5008	4470	3557	4817	0	5008	0	538	1451	191
PGH0184	30	35	33	22	25	317.5	0.633101	635	0.65378	0	2	1	0.00314961	0.0015748	0	0	0	0	0	6.641	1.10078	6641	0	3.89688	1	142	0.00015058	0.0213823	-0.00988413	0.00482752	0	0.251307	0.673	673	276	289	397	384	0	673	609	492	548	0	673	0	64	181	125
JPW0741	40	38	44	30	33	346	0.68993	692	0.693147	0	2	1	0.00289017	0.00144509	0	0	0	0	0	56.052	9.2909	56052	0	3.79201	1	156	1.78406e-05	0.00278313	0	-0.020603	0	1.86109	4.984	4984	0	2161	0	2823	0	4984	4984	3589	4984	0	4984	0	0	1395	0
NMG0766	16	23	42	40	31	346	0.68993	692	0.693147	0	2	1	0.00289017	0.00144509	0	0	0	0	0	10.034	1.66319	10034	0	4.35799	1	209	9.96612e-05	0.0208292	-0.0143517	-0.0775585	0	0.37416	1.002	1002	109	438	893	564	0	1002	942	709	942	0	1002	0	60	293	60
HMW0713	38	24	40	36	28	346	0.68993	692	0.693147	0	2	1	0.00289017	0.00144509	0	0	0	0	0	3.46	0.573512	3460	0	3.19022	1	67	0.000289017	0.0193642	-0.0529796	0.00558077	0	0.125093	0.335	335	73	155	262	180	0	335	303	224	303	0	335	0	32	111	32
MAH0864	30	46	25	20	25	346	0.68993	692	0.693147	0	2	1	0.00289017	0.00144509	0	0	0	0	0	56.052	9.2909	56052	0	3.73241	1	152	1.78406e-05	0.00271177	0.00554414	0.0235537	0	1.88424	5.046	5046	1010	2182	4036	2864	0	5046	4592	3629	4592	0	5046	0	454	1417	454
QNF0205	35	41	22	21	29	346	0.68993	692	0.693147	0	2	1	0.00289017	0.00144509	0	0	0	0	0	39.444	6.53804	39444	0	3.81903	1	174	2.53524e-05	0.00441132	-0.0191808	0.00192904	0	1.37043	3.67	3670	369	1594	3301	2076	0	3670	3301	2606	3538	0	3670	0	369	1064	132
KKW0879	36	42	21	31	27	451	0.899302	902	0.693147	0.338986	2	2	0.00221729	0.00221729	3250.5	6.69516	6501	0.000307645	0.000153822	61.722	10.2307	61722	0	3.93552	1	180	1.62017e-05	0.0029163	0.00737093	-0.0185672	4.21173	1.92606	5.158	5158	540	2223	4618	2935	0	5158	4883	3767	4883	0	5158	0	275	1391	275
TEM0093	28	24	45	14	30	247	0.492522	494	0.693147	0	2	1	0.00404858	0.00202429	0	0	0	0	0	23.465	3.88944	23465	0	3.96277	1	155	4.26167e-05	0.00660558	-0.0240237	0.060952	0	0.805825	2.158	2158	417	929	1741	1229	0	2158	2006	1548	2006	0	2158	0	152	610	152
RVF0201	36	32	38	29	28	500.5	0.998006	1001	0.656591	0.167817	2	2	0.001998	0.001998	343.5	0.707518	687	0.00291121	0.0014556	39.444	6.53804	39444	0	3.61105	1	155	2.53524e-05	0.00392962	-0.0336025	-0.0045827	1.87785	1.37864	3.692	3692	1090	1624	2602	2068	0	3692	3309	2626	3309	0	3692	0	383	1066	383
TMA0069	33	38	42	14	33	346	0.68993	692	0.693147	0	2	1	0.00289017	0.00144509	0	0	0	0	0	32.87	5.44837	32870	0	4.54876	1	301	3.04229e-05	0.00915729	0.0189549	-0.0175234	0	1.14152	3.057	3057	608	1330	2449	1727	0	3057	2805	2147	2805	0	3057	0	252	910	252
VFM0814	46	45	44	19	28	383.5	0.764706	767	0.66377	0.392023	2	2	0.00260756	0.00260756	90	0.185376	180	0.0111111	0.00555556	22.8	3.77921	22800	0	4.56193	1	266	4.38596e-05	0.0116667	-0.00837053	0.011468	1.67101	0.787901	2.11	2110	227	916	1883	1194	0	2110	1996	1498	1996	0	2110	0	114	612	114
SBN0866	41	34	41	24	22	372	0.741775	744	0.693147	0	2	1	0.00268817	0.00134409	375.5	0.773429	751	0.00266312	0.00133156	56.052	9.2909	56052	0	4.25728	1	243	1.78406e-05	0.00433526	0.0246888	-0.0157432	0	1.88462	5.047	5047	1543	2233	3504	2814	0	5047	4490	3585	4490	0	5047	0	557	1462	557
ZJE0857	35	34	36	38	31	393	0.783649	786	0.693147	0.243585	2	2	0.00254453	0.00254453	0	0	0	0	0	59.454	9.8548	59454	0	4.19368	1	270	1.68197e-05	0.00454133	0.0067332	0.0126396	0	2.00224	5.362	5362	530	2317	4832	3045	0	5362	4832	3833	5189	0	5362	0	530	1529	173
HPM0986	41	36	38	23	24	346	0.68993	692	0.693147	0	2	1	0.00289017	0.00144509	0	0	0	0	0	49.478	8.20123	49478	0	3.87641	1	206	2.0211e-05	0.00416347	0	-0.0253921	0	1.75392	4.697	4697	0	2057	0	2640	0	4697	4697	3359	4697	0	4697	0	0	1338	0
CJP0952	45	18	25	18	27	517	1.03091	1034	0.658137	0.169906	2	2	0.00193424	0.00193424	0	0	0	0	0	3.46	0.573512	3460	0	3.565	1	83	0.000289017	0.0239884	0.0286257	0.00342131	0.416938	0.125093	0.335	335	104	144	231	191	0	335	296	238	296	0	335	0	39	97	39
DRR0162	45	36	20	36	29	256	0.510469	512	0.693147	0	2	1	0.00390625	0.00195312	558	1.14933	1116	0.00179211	0.000896057	29.293	4.85546	29293	0	3.90074	1	154	3.41378e-05	0.00525723	-0.0066819	0.00826939	2.20033	1.02203	2.737	2737	794	1200	1943	1537	0	2737	2465	1974	2465	0	2737	0	272	763	272
ESR0693	35	23	25	21	31	192	0.382851	384	0.693147	0.36651	2	2	0.00520833	0.00520833	195.5	0.402678	391	0.00511509	0.00255754	16.055	2.6612	16055	0	3.53753	1	113	6.22859e-05	0.00703831	0.00863701	-0.0455586	0	0.550784	1.475	1475	570	638	905	837	0	1475	1355	1060	1218	0	1475	0	120	415	257
CWR0502	41	49	25	45	27	561	1.11864	1122	0.663907	0.40966	2	2	0.00178253	0.00178253	347	0.714727	694	0.00288184	0.00144092	56.052	9.2909	56052	0	4.36695	1	279	1.78406e-05	0.00497752	0.00489917	0.00500812	3.80782	1.74645	4.677	4677	1382	2057	3295	2620	0	4677	4152	3334	4152	0	4677	0	525	1343	525
SLB0049	14	27	16	22	20	346	0.68993	692	0.693147	0	2	1	0.00289017	0.00144509	0	0	0	0	0	65.74	10.8967	65740	0	4.32853	1	279	1.52114e-05	0.00424399	-0.0252776	0.0195936	0	2.26326	6.061	6061	1295	2684	4766	3377	0	6061	5502	4340	5502	0	6061	0	559	1721	559
IDO0176	34	39	40	24	26	346	0.68993	692	0.693147	0	2	1	0.00289017	0.00144509	0	0	0	0	0	56.052	9.2909	56052	0	3.4633	1	122	1.78406e-05	0.00217655	0	0.0170108	0	1.87677	5.026	5026	0	2162	0	2864	0	5026	5026	3595	5026	0	5026	0	0	1431	0
AGB0186	18	10	41	15	35	346	0.68993	692	0.693147	0	2	1	0.00289017	0.00144509	0	0	0	0	0	10.034	1.66319	10034	0	3.79851	1	123	9.96612e-05	0.0122583	0	-0.0322542	0	0.374533	1.003	1003	0	426	0	577	0	1003	1003	734	1003	0	1003	0	0	269	0
RJB0088	20	42	37	45	24	346	0.68993	692	0.693147	0	2	1	0.00289017	0.00144509	0	0	0	0	0	32.87	5.44837	32870	0	3.70132	1	122	3.04229e-05	0.00371159	0	-0.00597706	0	1.12099	3.002	3002	0	1323	0	1679	0	3002	3002	2149	3002	0	3002	0	0	853	0
OCB0805	37	33	42	16	18	346	0.68993	692	0.693147	0	2	1	0.00289017	0.00144509	0	0	0	0	0	32.87	5.44837	32870	0	4.18552	1	222	3.04229e-05	0.00675388	-0.00648779	-0.0295858	0	1.13069	3.028	3028	318	1320	2710	1708	0	3028	2875	2154	2875	0	3028	0	153	874	153
ETR0428	36	21	40	20	20	417	0.831505	834	0.693147	0.468908	2	3	0.00239808	0.00359712	0	0	0	0	0	34.6	5.73512	34600	0	4.65728	1	363	2.89017e-05	0.0104913	-0.000487097	-0.0208675	0	1.13294	3.034	3034	891	1321	2143	1713	0	3034	2681	2162	2681	0	3034	0	353	872	353
IKP0472	32	10	37	38	31	818.5	1.6321	1637	0.663746	0.429483	2	2	0.00122175	0.00122175	516.5	1.06385	1033	0.00193611	0.000968054	4.446	0.736947	4446	0	4.24593	1	170	0.000224921	0.0382366	-0.0380691	0.068697	0.571661	0.179612	0.481	481	195	220	286	261	0	481	438	357	388	0	481	0	43	124	93
LHB0967	37	38	41	47	33	346	0.68993	692	0.693147	0	2	1	0.00289017	0.00144509	0	0	0	0	0	3.46	0.573512	3460	0	3.21746	1	72	0.000289017	0.0208092	0	-0.044704	0	0.123226	0.33	330	0	142	0	188	0	330	330	241	330	0	330	0	0	89	0
CCM0467	43	40	19	26	25	346	0.68993	692	0.693147	0	2	1	0.00289017	0.00144509	0	0	0	0	0	3.46	0.573512	3460	0	3.45904	1	70	0.000289017	0.0202312	0.0170426	-0.0345364	0	0.125093	0.335	335	67	149	268	186	0	335	303	237	303	0	335	0	32	98	32
GKO0078	44	46	21	24	29	608.5	1.21336	1217	0.668145	0.52184	2	3	0.00164339	0.00246508	361.5	0.744593	723	0.00276625	0.00138313	65.55	10.8652	65550	0	4.03475	1	229	1.52555e-05	0.00349352	0.0200115	0.0172458	4.90228	2.24048	6	6000	2446	2630	3554	3370	0	6000	5117	4232	5117	0	6000	0	883	1768	883
GNS0178	30	17	42	26	33	539	1.07478	1078	0.660488	0.193293	2	2	0.00185529	0.00185529	151.5	0.312049	303	0.00660066	0.00330033	32.87	5.44837	32870	0	4.05376	1	198	3.04229e-05	0.00602373	-0.0199814	0.0063618	2.38762	1.10045	2.947	2947	887	1289	2060	1658	0	2947	2703	2106	2518	0	2947	0	244	841	429
SSS0345	40	21	38	16	20	346	0.68993	692	0.693147	0	2	1	0.00289017	0.00144509	0	0	0	0	0	10.034	1.66319	10034	0	4.00353	1	172	9.96612e-05	0.0171417	0	-0.012222	0	0.377521	1.011	1011	0	438	0	573	0	1011	1011	719	1011	0	1011	0	0	292	0
LOM0086	18	10	34	23	33	201	0.400798	402	0.656612	0.116451	2	2	0.00497512	0.00497512	285	0.587024	570	0.00350877	0.00175439	13.49	2.23604	13490	0	4.17199	1	178	7.4129e-05	0.013195	-0.0163097	0.0293105	1.02932	0.461912	1.237	1237	361	544	876	693	0	1237	1107	868	1107	0	1237	0	130	369	130
SSR0278	34	32	45	15	24	196	0.390828	392	0.693147	0	2	1	0.00510204	0.00255102	0	0	0	0	0	18.62	3.08636	18620	0	4.50053	1	284	5.37057e-05	0.0152524	0	-0.0281237	0	0.630321	1.688	1688	0	744	0	944	0	1688	1688	1167	1688	0	1688	0	0	521	0
ALH0402	43	23	43	46	32	346	0.68993	692	0.693147	0	2	1	0.00289017	0.00144509	0	0	0	0	0	32.87	5.44837	32870	0	4.05138	1	183	3.04229e-05	0.00556739	0.00715801	0.00379129	0	1.1348	3.039	3039	606	1311	2433	1728	0	3039	2746	2181	2746	0	3039	0	293	858	293
AKK0329	45	22	25	39	22	346	0.68993	692	0.693147	0	2	1	0.00289017	0.00144509	0	0	0	0	0	10.034	1.66319	10034	0	4.75801	1	311	9.96612e-05	0.0309946	0.0140253	0.0271607	0	0.377521	1.011	1011	406	436	605	575	0	1011	866	715	866	0	1011	0	145	296	145
EWH0191	33	17	22	23	27	479.5	0.956132	959	0.653873	0	2	1	0.00208551	0.00104275	0	0	0	0	0	49.478	8.20123	49478	0	4.31501	1	270	2.0211e-05	0.00545697	0.00142582	0.00181064	0	1.736	4.649	4649	1852	2022	2797	2627	0	4649	4322	3336	3922	0	4649	0	327	1313	727
TVS0050	40	38	18	30	29	669.5	1.335	1339	0.672216	0.444367	2	3	0.00149365	0.00224048	0	0	0	0	0	65.74	10.8967	65740	0	3.64626	1	162	1.52114e-05	0.00246425	-0.012044	0.00468309	5.05375	2.33495	6.253	6253	1880	2750	4373	3503	0	6253	5637	4430	5637	0	6253	0	616	1823	616
TUC0632	38	44	10	13	31	346	0.68993	692	0.693147	0	2	1	0.00289017	0.00144509	0	0	0	0	0	10.034	1.66319	10034	0	4.09631	1	203	9.96612e-05	0.0202312	0	0.0381764	0	0.380508	1.019	1019	0	446	0	573	0	1019	1019	710	1019	0	1019	0	0	309	0
SKG0759	22	15	43	41	26	346	0.68993	692	0.693147	0	2	1	0.00289017	0.00144509	0	0	0	0	0	10.034	1.66319	10034	0	3.57659	1	113	9.96612e-05	0.0112617	0.0118351	-0.0086825	0	0.37416	1.002	1002	406	422	596	580	0	1002	892	722	812	0	1002	0	110	280	190
IMG0320	37	14	12	24	23	346	0.68993	692	0.693147	0	2	1	0.00289017	0.00144509	0	0	0	0	0	55.89	9.26405	55890	0	4.20591	1	243	1.78923e-05	0.00434783	0.00669324	-0.00753831	0	1.87901	5.032	5032	992	2174	4040	2858	0	5032	4594	3611	4594	0	5032	0	438	1421	438
BBG0325	41	50	30	37	40	505.5	1.00798	1011	0.655683	0.178978	2	2	0.00197824	0.00197824	364.5	0.750772	729	0.00274348	0.00137174	56.052	9.2909	56052	0	4.04565	1	225	1.78406e-05	0.00401413	-0.0123171	0.0129294	4.05049	1.87901	5.032	5032	1517	2179	3515	2853	0	5032	4521	3592	4521	0	5032	0	511	1440	511
CTW0500	38	36	20	35	35	346	0.68993	692	0.693147	0	2	1	0.00289017	0.00144509	0	0	0	0	0	56.052	9.2909	56052	0	4.20227	1	261	1.78406e-05	0.00465639	0.0173275	-0.00388711	0	1.85736	4.974	4974	1971	2203	3003	2771	0	4974	4537	3523	4098	0	4974	0	437	1451	876
SBN0495	39	22	43	24	21	346	0.68993	692	0.693147	0	2	1	0.00289017	0.00144509	0	0	0	0	0	56.052	9.2909	56052	0	4.45228	1	316	1.78406e-05	0.00563762	0.00488479	0.00690551	0	1.90702	5.107	5107	1004	2201	4103	2906	0	5107	4713	3644	4713	0	5107	0	394	1463	394
ELH0960	40	43	26	41	22	346	0.68993	692	0.693147	0	2	1	0.00289017	0.00144509	0	0	0	0	0	3.46	0.573512	3460	0	3.49915	1	83	0.000289017	0.0239884	0	0.0190018	0	0.124347	0.333	333	0	140	0	193	0	333	333	239	333	0	333	0	0	94	0
BMS0877	31	50	11	43	33	126	0.251246	252	0.693147	0	2	1	0.00793651	0.00396825	0	0	0	0	0	20.412	3.38339	20412	0	3.67058	1	112	4.89908e-05	0.00548697	0.0248864	0.00172607	0	0.666916	1.786	1786	700	793	1086	993	0	1786	1656	1235	1480	0	1786	0	130	551	306
TSG0906	41	21	40	28	28	477	0.951147	954	0.654947	0	2	1	0.00209644	0.00104822	0	0	0	0	0	10.005	1.65838	10005	0	3.27328	1	68	9.995e-05	0.0067966	-0.00640344	0.00546678	0.807818	0.3764	1.008	1008	421	429	587	579	0	1008	918	720	825	0	1008	0	90	288	183
RKD0604	17	46	36	38	31	154	0.307079	308	0.693147	0	2	1	0.00649351	0.00324675	20	0.0411946	40	0.05	0.025	24.302	4.02818	24302	0	4.02546	1	190	4.11489e-05	0.00781829	0.0153774	0.00690343	0	0.813667	2.179	2179	207	929	1972	1250	0	2179	1972	1539	2097	0	2179	0	207	640	82
JMK0099	40	37	41	41	25	600	1.19641	1200	0.667617	0.507708	2	3	0.00166667	0.0025	139.5	0.287333	279	0.00716846	0.00358423	32.87	5.44837	32870	0	4.58152	1	331	3.04229e-05	0.01007	0.00884033	0.0196104	3.53583	1.11613	2.989	2989	906	1291	2083	1698	0	2989	2576	2182	2576	0	2989	0	413	807	413
MKP0861	36	42	39	34	29	483	0.963111	966	0.652363	0	2	1	0.00207039	0.0010352	0	0	0	0	0	56.052	9.2909	56052	0	4.05667	1	225	1.78406e-05	0.00401413	0.0016482	0.0350459	0	1.86072	4.983	4983	1993	2179	2990	2804	0	4983	4245	3511	4245	0	4983	0	738	1472	738
HIW0536	39	50	25	24	20	346	0.68993	692	0.693147	0	2	1	0.00289017	0.00144509	0	0	0	0	0	49.335	8.17752	49335	0	3.69467	1	164	2.02696e-05	0.00332421	0.0190018	-0.0155128	0	1.7599	4.713	4713	479	2059	4234	2654	0	4713	4234	3354	4547	0	4713	0	479	1359	166
CTR0697	36	15	33	25	34	481.5	0.96012	963	0.655376	0	2	1	0.00207684	0.00103842	0	0	0	0	0	3.46	0.573512	3460	0	3.76473	1	115	0.000289017	0.033237	-0.00863938	0.0696384	0.250814	0.12472	0.334	334	109	137	225	197	0	334	308	246	280	0	334	0	26	88	54
BHC0665	14	21	12	12	32	463	0.92323	926	0.693147	0.602937	2	3	0.00215983	0.00323974	0	0	0	0	0	32.775	5.43262	32775	0	3.52699	1	132	3.05111e-05	0.00402746	-0.0127023	0.0221945	2.42508	1.11016	2.973	2973	1183	1299	1790	1674	0	2973	2722	2138	2450	0	2973	0	251	835	523
DCH0843	20	31	11	18	36	294	0.586241	588	0.693147	0	2	1	0.00340136	0.00170068	23	0.0473738	46	0.0434783	0.0217391	2.891	0.479198	2891	0	4.06632	1	135	0.000345901	0.0466966	-0.0875202	-0.145004	0	0.104929	0.281	281	57	121	224	160	0	281	257	209	257	0	281	0	24	72	24
WIF0691	33	39	37	30	24	486	0.969093	972	0.656932	0.100273	2	2	0.00205761	0.00205761	2727.5	5.61792	5455	0.000366636	0.000183318	34.6	5.73512	34600	0	4.65015	1	388	2.89017e-05	0.0112139	0.0273292	-0.00997732	0	1.12509	3.013	3013	291	1304	2722	1709	0	3013	2881	2161	2881	0	3013	0	132	852	132
HWM0342	45	44	41	39	34	365	0.727817	730	0.693147	0.204522	2	2	0.00273973	0.00273973	0	0	0	0	0	10.034	1.66319	10034	0	3.81764	1	150	9.96612e-05	0.0149492	0.0459132	-0.00160558	0	0.380508	1.019	1019	109	452	910	567	0	1019	963	736	963	0	1019	0	56	283	56
MNC0717	30	37	22	22	34	585	1.1665	1170	0.668248	0.504331	2	3	0.0017094	0.0025641	0	0	0	0	0	3.46	0.573512	3460	0	3.39768	1	72	0.000289017	0.0208092	-0.00273613	-0.019273	0.267101	0.126214	0.338	338	103	155	235	183	0	338	305	235	280	0	338	0	33	103	58
ARB0881	38	46	43	10	35	346	0.68993	692	0.693147	0	2	1	0.00289017	0.00144509	0	0	0	0	0	10.034	1.66319	10034	0	4.04974	1	167	9.96612e-05	0.0166434	-0.0624404	-0.0025004	0	0.379388	1.016	1016	386	447	630	569	0	1016	929	742	858	0	1016	0	87	274	158
AHC0142	34	23	40	15	26	598.5	1.19342	1197	0.658559	0.319096	2	3	0.00167084	0.00250627	0	0	0	0	0	36.67	6.07824	36670	0	4.10734	1	215	2.72702e-05	0.0058631	-0.00606362	0.0360492	2.78013	1.26288	3.382	3382	1002	1456	2380	1926	0	3382	2987	2439	2987	0	3382	0	395	943	395
ZFM0468	35	16	20	45	30	346	0.68993	692	0.693147	0	2	1	0.00289017	0.00144509	0	0	0	0	0	3.46	0.573512	3460	0	3.98941	1	145	0.000289017	0.0419075	-0.086716	0.0747946	0	0.125467	0.336	336	79	135	257	201	0	336	298	247	298	0	336	0	38	89	38
DIW0118	37	17	19	37	26	604.5	1.20538	1209	0.668186	0.517052	2	3	0.00165426	0.00248139	679.5	1.39959	1359	0.00147167	0.000735835	49.478	8.20123	49478	0	4.00238	1	172	2.0211e-05	0.00347629	0.000738175	0.0128044	0	1.73936	4.658	4658	1387	2007	3271	2651	0	4658	4150	3341	4150	0	4658	0	508	1317	508
USH0199	44	39	46	36	25	349	0.695912	698	0.693147	0.0588891	2	4	0.00286533	0.00573066	111	0.22863	222	0.00900901	0.0045045	32.87	5.44837	32870	0	4.48739	1	291	3.04229e-05	0.00885306	-0.0290278	-0.00392685	2.48046	1.13966	3.052	3052	952	1300	2100	1752	0	3052	2644	2154	2644	0	3052	0	408	898	408
MAD0753	50	30	36	41	33	346	0.68993	692	0.693147	0	2	1	0.00289017	0.00144509	0	0	0	0	0	56.052	9.2909	56052	0	4.4521	1	327	1.78406e-05	0.00583387	-0.0202223	0.0245483	0	1.88536	5.049	5049	1040	2200	4009	2849	0	5049	4702	3534	4702	0	5049	0	347	1515	347
KDS0349	18	23	20	32	29	346	0.68993	692	0.693147	0	2	1	0.00289017	0.00144509	0	0	0	0	0	49.478	8.20123	49478	0	4.46594	1	303	2.0211e-05	0.00612393	0	-0.00610198	0	1.77184	4.745	4745	0	2075	0	2670	0	4745	4745	3380	4745	0	4745	0	0	1365	0
LJB0826	38	21	39	15	32	346	0.68993	692	0.693147	0	2	1	0.00289017	0.00144509	0	0	0	0	0	3.45	0.571855	3450	0	3.46919	1	78	0.000289855	0.0226087	0.0308961	-0.0212842	0	0.125467	0.336	336	80	150	256	186	0	336	298	227	298	0	336	0	38	109	38
FKK0055	46	16	37	16	27	672.5	1.34098	1345	0.655444	0.165102	2	3	0.00148699	0.00223048	172	0.354274	344	0.00581395	0.00290698	46.4	7.69103	46400	0	4.40458	1	310	2.15517e-05	0.00668103	0.0159337	0.00937099	3.30456	1.50822	4.039	4039	1630	1758	2409	2281	0	4039	3671	2846	3321	0	4039	0	368	1193	718
TAP0551	25	17	27	20	22	332	0.662014	664	0.660005	0.204426	2	3	0.00301205	0.00451807	5	0.0102987	10	0.2	0.1	21.377	3.54334	21377	0	4.40064	1	285	4.67792e-05	0.0133321	0.0123603	-0.00315292	0	0.731889	1.96	1960	584	860	1376	1100	0	1960	1797	1396	1661	0	1960	0	163	564	299
FPC0954	22	25	50	20	27	346	0.68993	692	0.693147	0	2	1	0.00289017	0.00144509	0	0	0	0	0	3.46	0.573512	3460	0	3.15846	1	67	0.000289017	0.0193642	0	6.37955e-05	0	0.12696	0.34	340	0	158	0	182	0	340	340	246	340	0	340	0	0	94	0
GBM0603	39	42	42	24	37	322	0.642074	644	0.693147	0	2	1	0.00310559	0.0015528	0	0	0	0	0	52.164	8.64644	52164	0	4.43853	1	270	1.91703e-05	0.00517598	0.00630417	-0.00684524	0	1.74496	4.673	4673	936	2017	3737	2656	0	4673	4261	3276	4261	0	4673	0	412	1397	412
CXC0336	23	19	34	35	34	346	0.68993	692	0.693147	0	2	1	0.00289017	0.00144509	0	0	0	0	0	10.005	1.65838	10005	0	3.27211	1	85	9.995e-05	0.00849575	0.00276557	-0.0337366	0	0.373413	1	1000	208	446	792	554	0	1000	896	698	896	0	1000	0	104	302	104
HMM0108	33	41	17	43	25	100	0.199402	200	0.673012	0.562335	2	2	0.01	0.01	99	0.203913	198	0.010101	0.00505051	5.225	0.86607	5225	0	3.55844	1	90	0.000191388	0.0172249	-0.0727554	-0.0489957	0.449511	0.201643	0.54	540	171	239	369	301	0	540	468	378	468	0	540	0	72	162	72
FDE0117	38	37	32	41	28	346	0.68993	692	0.693147	0	2	1	0.00289017	0.00144509	0	0	0	0	0	49.478	8.20123	49478	0	3.9217	1	196	2.0211e-05	0.00396136	-0.0110565	-0.0141193	0	1.764	4.724	4724	921	2045	3803	2679	0	4724	4333	3336	4333	0	4724	0	391	1388	391
FUM0015	33	18	18	46	32	346	0.68993	692	0.693147	0	2	1	0.00289017	0.00144509	0	0	0	0	0	65.74	10.8967	65740	0	4.10626	1	248	1.52114e-05	0.00377244	0.0111314	0.0121673	0	2.28305	6.114	6114	2467	2686	3647	3428	0	6114	5667	4344	5140	0	6114	0	447	1770	974
NAB0801	28	34	10	41	29	346	0.68993	692	0.693147	0	2	1	0.00289017	0.00144509	0	0	0	0	0	32.87	5.44837	32870	0	3.72472	1	168	3.04229e-05	0.00511104	0.00479894	-0.00382794	0	1.13069	3.028	3028	310	1293	2718	1735	0	3028	2718	2159	2901	0	3028	0	310	869	127
GJT0386	24	13	49	34	26	346	0.68993	692	0.693147	0	2	1	0.00289017	0.00144509	0	0	0	0	0	32.87	5.44837	32870	0	4.19463	1	238	3.04229e-05	0.00724064	-0.00250317	0.00413735	0	1.11949	2.998	2998	292	1296	2706	1702	0	2998	2706	2124	2893	0	2998	0	292	874	105
KAC0124	33	14	30	18	33	346	0.68993	692	0.693147	0	2	1	0.00289017	0.00144509	0	0	0	0	0	32.87	5.44837	32870	0	3.95423	1	200	3.04229e-05	0.00608458	0	0.0125161	2.46743	1.1419	3.058	3058	0	1329	0	1729	0	3058	3058	2167	3058	0	3058	0	0	891	0
RGH0728	19	20	37	18	29	281	0.560319	562	0.693147	0	2	1	0.00355872	0.00177936	0	0	0	0	0	45.522	7.5455	45522	0	4.02548	1	203	2.19674e-05	0.00445938	-0.00769113	-0.00498157	0	1.53622	4.114	4114	810	1807	3304	2307	0	4114	3802	2948	3802	0	4114	0	312	1166	312
CCR0863	20	30	37	14	29	346	0.68993	692	0.693147	0	2	1	0.00289017	0.00144509	0	0	0	0	0	56.052	9.2909	56052	0	4.58154	1	356	1.78406e-05	0.00635125	0	-0.00130326	0	1.90291	5.096	5096	0	2255	0	2841	0	5096	5096	3619	5096	0	5096	0	0	1477	0
TTD1000	34	34	24	40	29	346	0.68993	692	0.693147	0	2	1	0.00289017	0.00144509	0	0	0	0	0	32.87	5.44837	32870	0	4.51205	1	265	3.04229e-05	0.00806206	-0.0137814	0.0419957	0	1.12024	3	3000	608	1314	2392	1686	0	3000	2765	2144	2765	0	3000	0	235	856	235
OKB0439	41	42	30	25	27	346	0.68993	692	0.693147	0	2	1	0.00289017	0.00144509	0	0	0	0	0	32.87	5.44837	32870	0	3.42809	1	122	3.04229e-05	0.00371159	0.0183821	0.00275554	0	1.13667	3.044	3044	1178	1303	1866	1741	0	3044	2795	2187	2526	0	3044	0	249	857	518
XAA0104	41	40	14	38	42	483.5	0.964108	967	0.652146	0	2	1	0.00206825	0.00103413	137	0.282183	274	0.00729927	0.00364964	32.87	5.44837	32870	0	3.94105	1	171	3.04229e-05	0.00520231	-0.0235899	-0.00894089	0	1.1348	3.039	3039	932	1304	2107	1735	0	3039	2606	2162	2606	0	3039	0	433	877	433
RFP0380	39	39	20	20	32	346	0.68993	692	0.693147	0	2	1	0.00289017	0.00144509	0	0	0	0	0	32.87	5.44837	32870	0	3.37053	1	108	3.04229e-05	0.00328567	-0.0191446	0.0212925	0	1.11875	2.996	2996	654	1307	2342	1689	0	2996	2777	2106	2777	0	2996	0	219	890	219
JTS0389	31	36	11	44	32	423	0.84347	846	0.693147	0.524278	2	3	0.00236407	0.0035461	135	0.278064	270	0.00740741	0.0037037	32.87	5.44837	32870	0	4.10854	1	200	3.04229e-05	0.00608458	0.00868989	-0.000281166	2.69544	1.24533	3.335	3335	324	1482	3011	1853	0	3335	3011	2348	3213	0	3335	0	324	987	122
CMS0454	43	23	28	15	25	346	0.68993	692	0.693147	0	2	1	0.00289017	0.00144509	0	0	0	0	0	3.45	0.571855	3450	0	3.23302	1	65	0.000289855	0.0188406	-0.0282249	0.0166894	0	0.125467	0.336	336	73	146	263	190	0	336	303	235	303	0	336	0	33	101	33
JKB0126	43	24	19	33	28	345.5	0.688933	691	0.693146	0	2	1	0.00289436	0.00144718	0	0	0	0	0	32.87	5.44837	32870	0	4.17863	1	238	3.04229e-05	0.00724064	0	0.00205868	0	1.1292	3.024	3024	0	1312	0	1712	0	3024	3024	2157	3024	0	3024	0	0	867	0
LAM0911	42	43	27	38	22	476	0.949153	952	0.655375	0	2	1	0.00210084	0.00105042	0	0	0	0	0	49.478	8.20123	49478	0	4.50456	1	320	2.0211e-05	0.00646752	0.00917041	-0.005905	0	1.7655	4.728	4728	965	2047	3763	2681	0	4728	4351	3413	4351	0	4728	0	377	1315	377
GCC0744	35	42	15	25	31	346	0.68993	692	0.693147	0	2	1	0.00289017	0.00144509	0	0	0	0	0	56.052	9.2909	56052	0	4.28083	1	253	1.78406e-05	0.00451367	0	-0.0212909	0	1.89059	5.063	5063	0	2236	0	2827	0	5063	5063	3569	5063	0	5063	0	0	1494	0
CLH0703	48	41	47	28	29	346	0.68993	692	0.693147	0	2	1	0.00289017	0.00144509	0	0	0	0	0	3.46	0.573512	3460	0	4.20386	1	177	0.000289017	0.0511561	0.0365008	0.0453074	0	0.123973	0.332	332	36	145	296	187	0	332	296	251	321	0	332	0	36	81	11
KMW0545	19	16	18	23	32	483.5	0.964108	967	0.652146	0	2	1	0.00206825	0.00103413	128.5	0.264676	257	0.0077821	0.00389105	31.14	5.16161	31140	0	4.09033	1	218	3.2113e-05	0.00700064	0.00876379	-0.0208131	2.41205	1.12957	3.025	3025	934	1298	2091	1727	0	3025	2620	2153	2620	0	3025	0	405	872	405
PSF0133	42	40	11	36	33	190	0.378863	380	0.693147	0	2	1	0.00526316	0.00263158	406.5	0.837281	813	0.00246002	0.00123001	2.028	0.336151	2028	0	3.79187	1	101	0.000493097	0.0498028	0	0.0471174	0	0.0746826	0.2	200	0	90	0	110	0	200	200	155	200	0	200	0	0	45	0
NHH0185	41	43	19	21	33	355	0.707876	710	0.693147	0.173899	2	10	0.0028169	0.0140845	0	0	0	0	0	9.342	1.54848	9342	0	3.82492	1	134	0.000107043	0.0143438	-0.0396609	-0.013429	0	0.375653	1.006	1006	116	441	890	565	0	1006	890	708	959	0	1006	0	116	298	47
NCE0097	48	36	20	11	35	346	0.68993	692	0.693147	0	2	1	0.00289017	0.00144509	0	0	0	0	0	34.6	5.73512	34600	0	4.60498	1	308	2.89017e-05	0.00890173	0.0234514	-0.00307249	2.2443	1.13219	3.032	3032	286	1296	2746	1736	0	3032	2746	2196	2912	0	3032	0	286	836	120
CCL0068	13	16	23	19	23	288	0.574277	576	0.693147	0	2	1	0.00347222	0.00173611	631	1.29969	1262	0.00158479	0.000792393	27.464	4.5523	27464	0	4.08702	1	211	3.64113e-05	0.00768278	-0.0113224	-0.0308368	0	0.941374	2.521	2521	491	1118	2030	1403	0	2521	2342	1818	2342	0	2521	0	179	703	179
AJC0840	14	24	19	33	37	346	0.68993	692	0.693147	0	2	1	0.00289017	0.00144509	0	0	0	0	0	3.46	0.573512	3460	0	3.83773	1	100	0.000289017	0.0289017	-0.0390124	-0.0889628	0	0.135922	0.364	364	45	158	319	206	0	364	346	256	346	0	364	0	18	108	18
GCC0945	30	39	18	25	27	346	0.68993	692	0.693147	0	2	1	0.00289017	0.00144509	0	0	0	0	0	3.46	0.573512	3460	0	3.78449	1	103	0.000289017	0.0297688	-0.0591944	-0.0131571	0	0.12584	0.337	337	44	147	293	190	0	337	320	236	320	0	337	0	17	101	17
NAB0903	44	30	19	30	37	346	0.68993	692	0.693147	0	2	1	0.00289017	0.00144509	0	0	0	0	0	10.034	1.66319	10034	0	4.58514	1	229	9.96612e-05	0.0228224	0	0.033712	0	0.396938	1.063	1063	0	454	0	609	0	1063	1063	757	1063	0	1063	0	0	306	0
AOS0987	16	32	40	30	27	574.5	1.14556	1149	0.665486	0.462473	2	3	0.00174064	0.00261097	0	0	0	0	0	31.14	5.16161	31140	0	4.31192	1	251	3.2113e-05	0.00806037	-0.0112762	-0.00166908	2.4316	1.12659	3.017	3017	857	1339	2160	1678	0	3017	2667	2151	2667	0	3017	0	350	866	350
JAD0609	18	23	26	36	33	438	0.87338	876	0.693147	0.564657	2	3	0.00228311	0.00342466	0	0	0	0	0	56.052	9.2909	56052	0	3.94136	1	190	1.78406e-05	0.00338971	0.00638378	0.0108009	3.97557	1.85512	4.968	4968	1972	2195	2996	2773	0	4968	4501	3564	4039	0	4968	0	467	1404	929
AMW0392	47	47	22	44	26	627	1.25025	1254	0.652755	0	2	1	0.0015949	0.000797448	0	0	0	0	0	40.5	6.71308	40500	0	4.3339	1	272	2.46914e-05	0.00671605	-0.0109261	-0.0276143	2.91205	1.47722	3.956	3956	398	1727	3558	2229	0	3956	3558	2810	3812	0	3956	0	398	1146	144
FIR0920	40	11	44	20	27	439	0.875374	878	0.693147	0.516391	2	2	0.0022779	0.0022779	0	0	0	0	0	32.87	5.44837	32870	0	3.58109	1	108	3.04229e-05	0.00328567	0.0176504	0.0165408	2.42182	1.12248	3.006	3006	1188	1318	1818	1688	0	3006	2766	2146	2485	0	3006	0	240	860	521
RNP0211	39	15	25	40	30	485.5	0.968096	971	0.65128	0	2	1	0.00205973	0.00102987	1064.5	2.19258	2129	0.000939408	0.000469704	49.478	8.20123	49478	0	3.78929	1	177	2.0211e-05	0.00357735	-0.00841527	-0.0127027	0	1.7416	4.664	4664	1869	2001	2795	2663	0	4664	4332	3335	3936	0	4664	0	332	1329	728
RHY0079	20	19	14	21	26	358	0.713858	716	0.693147	0.146771	2	2	0.0027933	0.0027933	0	0	0	0	0	65.74	10.8967	65740	0	4.36432	1	274	1.52114e-05	0.00416793	0.00619275	0.0116821	0	2.27857	6.102	6102	605	2644	5497	3458	0	6102	5796	4360	5796	0	6102	0	306	1742	306
CLS0296	27	16	25	18	33	346	0.68993	692	0.693147	0	2	1	0.00289017	0.00144509	0	0	0	0	0	3.46	0.573512	3460	0	3.53335	1	98	0.000289017	0.0283237	0	-0.0163392	0	0.125467	0.336	336	0	149	0	187	0	336	336	244	336	0	336	0	0	92	0
JSA0775	50	46	42	19	33	346	0.68993	692	0.693147	0	2	1	0.00289017	0.00144509	0	0	0	0	0	10.034	1.66319	10034	0	4.71103	1	314	9.96612e-05	0.0312936	-0.0364971	-0.0170642	0.796417	0.370052	0.991	991	400	433	591	558	0	991	906	713	821	0	991	0	85	278	170
RDM0115	42	17	39	15	30	346	0.68993	692	0.693147	0	2	1	0.00289017	0.00144509	0	0	0	0	0	39.33	6.51914	39330	0	4.04628	1	211	2.54259e-05	0.00536486	0.00949127	-0.00639655	0	1.37304	3.677	3677	754	1594	2923	2083	0	3677	3334	2664	3334	0	3677	0	343	1013	343
JKM0303	46	10	44	15	35	346	0.68993	692	0.693147	0	2	1	0.00289017	0.00144509	0	0	0	0	0	3.45	0.571855	3450	0	3.91811	1	128	0.000289855	0.0371014	-0.0403818	-0.0474941	0	0.123226	0.33	330	77	146	253	184	0	330	289	241	289	0	330	0	41	89	41
IJM0139	45	17	15	30	35	346	0.68993	692	0.693147	0	2	1	0.00289017	0.00144509	0	0	0	0	0	3.46	0.573512	3460	0	3.5995	1	100	0.000289017	0.0289017	0	-0.00401824	0	0.12584	0.337	337	0	148	0	189	0	337	337	231	337	0	337	0	0	106	0
SVL0940	15	42	26	15	34	346	0.68993	692	0.693147	0	2	1	0.00289017	0.00144509	0	0	0	0	0	32.87	5.44837	32870	0	4.41833	1	247	3.04229e-05	0.00751445	0.00113155	0.0368939	0	1.11688	2.991	2991	602	1304	2389	1687	0	2991	2808	2110	2808	0	2991	0	183	881	183
LDG0459	20	41	10	50	34	574.5	1.14556	1149	0.66337	0.469394	2	3	0.00174064	0.00261097	156	0.321318	312	0.00641026	0.00320513	3.46	0.573512	3460	0	4.06215	1	139	0.000289017	0.0401734	-0.0444578	0.004009	0.260586	0.123973	0.332	332	105	162	227	170	0	332	282	225	282	0	332	0	50	107	50
ROB0272	39	45	23	41	34	345.5	0.688933	691	0.693146	0	2	1	0.00289436	0.00144718	0	0	0	0	0	32.87	5.44837	32870	0	3.25782	1	106	3.04229e-05	0.00322483	0	0.0115668	0	1.12099	3.002	3002	0	1318	0	1684	0	3002	3002	2139	3002	0	3002	0	0	863	0
LNS0989	34	38	45	30	31	566.5	1.12961	1133	0.664263	0.422786	2	2	0.00176523	0.00176523	0	0	0	0	0	32.87	5.44837	32870	0	4.17671	1	227	3.04229e-05	0.00690599	0.00428338	-0.00562481	2.44625	1.13406	3.037	3037	1210	1295	1827	1742	0	3037	2816	2186	2557	0	3037	0	221	851	480
CNM0800	32	11	40	38	24	346	0.68993	692	0.693147	0	2	1	0.00289017	0.00144509	0	0	0	0	0	32.87	5.44837	32870	0	3.33555	1	91	3.04229e-05	0.00276848	0.0190411	0.0191063	0	1.118	2.994	2994	1149	1311	1845	1683	0	2994	2743	2142	2467	0	2994	0	251	852	527
HGN0287	45	30	18	18	27	346	0.68993	692	0.693147	0	2	1	0.00289017	0.00144509	0	0	0	0	0	31.05	5.14669	31050	0	3.65075	1	137	3.22061e-05	0.00441224	-0.013517	0.0093239	2.72638	1.25878	3.371	3371	1009	1491	2362	1880	0	3371	2911	2414	2911	0	3371	0	460	957	460
KMS0657	17	31	21	17	29	346	0.68993	692	0.693147	0	2	1	0.00289017	0.00144509	0	0	0	0	0	10.034	1.66319	10034	0	3.19214	1	72	9.96612e-05	0.0071756	0	0.0130282	0	0.375653	1.006	1006	0	447	0	559	0	1006	1006	734	1006	0	1006	0	0	272	0
BMG0917	43	36	41	23	34	502.5	1.00199	1005	0.656337	0	2	1	0.00199005	0.000995025	2977.5	6.13285	5955	0.000335852	0.000167926	34.6	5.73512	34600	0	3.686	1	140	2.89017e-05	0.00404624	-0.00490548	0.00293166	0	1.1348	3.039	3039	331	1359	2708	1680	0	3039	2708	2147	2914	0	3039	0	331	892	125
HVB0037	17	42	41	44	26	403	0.803589	806	0.693147	0	2	1	0.00248139	0.00124069	0	0	0	0	0	57.629	9.5523	57629	0	4.21264	1	234	1.73524e-05	0.00406046	-0.0019614	-0.0209757	4.38762	2.03659	5.454	5454	582	2376	4872	3078	0	5454	4872	3869	5227	0	5454	0	582	1585	227
PNH0761	36	49	27	32	30	435	0.867398	870	0.693147	0.33448	2	3	0.00229885	0.00344828	121	0.249228	242	0.00826446	0.00413223	9.342	1.54848	9342	0	4.36805	1	206	0.000107043	0.022051	-0.0297673	0.0383129	0.825733	0.370426	0.992	992	113	432	879	560	0	992	925	710	925	0	992	0	67	282	67
JLW0053	42	41	18	38	31	346	0.68993	692	0.693147	0	2	1	0.00289017	0.00144509	0	0	0	0	0	49.478	8.20123	49478	0	3.42477	1	115	2.0211e-05	0.00232427	0	-0.0119724	0	1.76139	4.717	4717	0	2037	0	2680	0	4717	4717	3347	4717	0	4717	0	0	1370	0
JNA0559	10	10	41	10	31	345.5	0.688933	691	0.693146	0	2	1	0.00289436	0.00144718	0	0	0	0	0	32.87	5.44837	32870	0	4.45383	1	340	3.04229e-05	0.0103438	0	0.0268491	0	1.12771	3.02	3020	0	1300	0	1720	0	3020	3020	2181	3020	0	3020	0	0	839	0
OYM0026	23	26	18	36	28	377	0.751745	754	0.693147	0.303848	2	3	0.00265252	0.00397878	0	0	0	0	0	32.87	5.44837	32870	0	4.21527	1	249	3.04229e-05	0.0075753	-0.0219434	-0.0145571	0	1.118	2.994	2994	297	1299	2697	1695	0	2994	2879	2108	2879	0	2994	0	115	886	115
NIH0969	43	25	43	22	22	487	0.971087	974	0.651238	0.0147582	2	2	0.00205339	0.00205339	0	0	0	0	0	3.46	0.573512	3460	0	4.0788	1	143	0.000289017	0.0413295	0.000480498	-0.0171019	0.2557	0.123226	0.33	330	96	150	234	180	0	330	283	239	283	0	330	0	47	91	47
RCC0617	33	50	13	12	27	346	0.68993	692	0.693147	0	2	1	0.00289017	0.00144509	0	0	0	0	0	56.052	9.2909	56052	0	4.06833	1	225	1.78406e-05	0.00401413	0	0.0176026	0	1.88686	5.053	5053	0	2226	0	2827	0	5053	5053	3626	5053	0	5053	0	0	1427	0
GJD0298	43	39	12	40	27	346	0.68993	692	0.693147	0	2	1	0.00289017	0.00144509	0	0	0	0	0	3.46	0.573512	3460	0	4.10446	1	167	0.000289017	0.0482659	-0.095697	-0.0546065	0	0.126587	0.339	339	129	142	210	197	0	339	298	246	266	0	339	0	41	93	73
MLL0598	44	17	23	49	29	346	0.68993	692	0.693147	0	2	1	0.00289017	0.00144509	2772.5	5.71061	5545	0.000360685	0.000180343	3.45	0.571855	3450	0	4.22447	1	158	0.000289855	0.0457971	-0.0129983	0.0144631	0	0.125093	0.335	335	43	144	292	191	0	335	315	232	315	0	335	0	20	103	20
DSM0591	20	35	18	43	35	346	0.68993	692	0.693147	0	2	1	0.00289017	0.00144509	0	0	0	0	0	3.46	0.573512	3460	0	4.05202	1	138	0.000289017	0.0398844	0	0.0316502	0	0.126214	0.338	338	0	146	0	192	0	338	338	231	338	0	338	0	0	107	0
BTL0226	36	44	37	38	31	323.5	0.645065	647	0.660267	0.454518	2	20	0.00309119	0.0309119	8	0.0164779	16	0.125	0.0625	20.238	3.35455	20238	0	4.041	1	178	4.9412e-05	0.00879534	0.000351857	-0.00665546	1.50977	0.695295	1.862	1862	568	798	1294	1064	0	1862	1658	1356	1658	0	1862	0	204	506	204
SBN0971	41	40	17	47	30	449	0.895314	898	0.693147	0	2	1	0.00222717	0.00111359	175	0.360453	350	0.00571429	0.00285714	4.49	0.74424	4490	0	3.20989	1	66	0.000222717	0.0146993	-0.0276935	0.0140501	0	0.162061	0.434	434	135	198	299	236	0	434	412	312	381	0	434	0	22	122	53
CCW0524	40	25	20	21	25	346	0.68993	692	0.693147	0	2	1	0.00289017	0.00144509	0	0	0	0	0	10.005	1.65838	10005	0	3.60407	1	103	9.995e-05	0.0102949	-0.0169553	0.00977469	0	0.376774	1.009	1009	194	444	815	565	0	1009	917	688	917	0	1009	0	92	321	92
IWM0816	35	42	50	44	28	484	0.965105	968	0.65193	0	2	1	0.00206612	0.00103306	0	0	0	0	0	32.87	5.44837	32870	0	3.59153	1	149	3.04229e-05	0.00453301	0.0357154	-0.000540082	0	1.12509	3.013	3013	935	1315	2078	1698	0	3013	2603	2138	2603	0	3013	0	410	875	410
JOL0024	50	40	24	21	29	346	0.68993	692	0.693147	0	2	1	0.00289017	0.00144509	0	0	0	0	0	39.33	6.51914	39330	0	3.02557	1	59	2.54259e-05	0.00150013	-0.00184001	0.00290008	0	1.35922	3.64	3640	725	1597	2915	2043	0	3640	3342	2612	3342	0	3640	0	298	1028	298
ENL0100	39	18	42	35	21	346	0.68993	692	0.693147	0	2	1	0.00289017	0.00144509	0	0	0	0	0	32.87	5.44837	32870	0	3.55188	1	111	3.04229e-05	0.00337694	-0.00421216	-0.00785266	0	1.13107	3.029	3029	602	1356	2427	1673	0	3029	2820	2122	2820	0	3029	0	209	907	209
TIW0299	34	19	19	12	31	346	0.68993	692	0.693147	0	2	1	0.00289017	0.00144509	0	0	0	0	0	3.46	0.573512	3460	0	3.11031	1	57	0.000289017	0.016474	0.0200111	0.0244108	0	0.12584	0.337	337	79	142	258	195	0	337	308	244	308	0	337	0	29	93	29
ZSK0258	38	35	21	37	25	346	0.68993	692	0.693147	0	2	1	0.00289017	0.00144509	0	0	0	0	0	32.87	5.44837	32870	0	4.14289	1	210	3.04229e-05	0.0063888	0.0135253	0.0141135	0	1.12024	3	3000	325	1323	2675	1677	0	3000	2675	2140	2877	0	3000	0	325	860	123
CGF0337	32	30	43	15	31	346	0.68993	692	0.693147	0	2	1	0.00289017	0.00144509	0	0	0	0	0	10.034	1.66319	10034	0	3.89733	1	172	9.96612e-05	0.0171417	0	0.0120099	0	0.377894	1.012	1012	0	441	0	571	0	1012	1012	733	1012	0	1012	0	0	279	0
EHB0420	45	42	38	17	20	825.5	1.64606	1651	0.672913	0.475713	2	3	0.00121139	0.00181708	0	0	0	0	0	38.88	6.44455	38880	0	4.50622	1	280	2.57202e-05	0.00720165	0.00220423	-0.0400898	2.98208	1.40665	3.767	3767	1130	1645	2637	2122	0	3767	3321	2663	3321	0	3767	0	446	1104	446
RGN0408	11	21	22	22	32	345.5	0.688933	691	0.693146	0	2	1	0.00289436	0.00144718	0	0	0	0	0	32.87	5.44837	32870	0	3.58776	1	122	3.04229e-05	0.00371159	-0.00355552	-0.0145049	0	1.12995	3.026	3026	1197	1338	1829	1688	0	3026	2765	2147	2489	0	3026	0	261	879	537
FHO0630	28	44	23	12	26	346	0.68993	692	0.693147	0	2	1	0.00289017	0.00144509	0	0	0	0	0	56.052	9.2909	56052	0	4.35763	1	277	1.78406e-05	0.00494184	0.035837	0.0157329	0	1.86445	4.993	4993	1999	2168	2994	2825	0	4993	4600	3554	4174	0	4993	0	393	1439	819
JKJ0698	16	38	16	22	28	471.5	0.940179	943	0.693147	0.453239	2	31	0.00212089	0.0328738	0	0	0	0	0	4.42	0.732637	4420	0	3.76122	1	121	0.000226244	0.0273756	-0.00848162	-0.0717259	0	0.160194	0.429	429	55	191	374	238	0	429	403	306	403	0	429	0	26	123	26
SCF0608	35	18	42	42	36	346	0.68993	692	0.693147	0	2	1	0.00289017	0.00144509	0	0	0	0	0	56.052	9.2909	56052	0	4.23157	1	228	1.78406e-05	0.00406765	0.022587	0.0068717	4.02606	2.00784	5.377	5377	529	2373	4848	3004	0	5377	5143	3812	5143	0	5377	0	234	1565	234
BVC0790	24	18	18	36	38	792.5	1.58026	1585	0.670642	0.47661	2	3	0.00126183	0.00189274	874.5	1.80124	1749	0.00114351	0.000571755	41.135	6.81833	41135	0	3.91153	1	181	2.43102e-05	0.00440015	-0.00346709	-0.00918936	3.07166	1.40702	3.768	3768	1139	1686	2629	2082	0	3768	3322	2711	3322	0	3768	0	446	1057	446
NRF0137	10	49	38	17	32	346	0.68993	692	0.693147	0	2	1	0.00289017	0.00144509	0	0	0	0	0	3.45	0.571855	3450	0	3.91085	1	120	0.000289855	0.0347826	0	-0.0213146	0	0.12472	0.334	334	0	159	0	175	0	334	334	241	334	0	334	0	0	93	0
HDD0789	44	39	30	10	29	346	0.68993	692	0.693147	0	2	1	0.00289017	0.00144509	0	0	0	0	0	49.478	8.20123	49478	0	3.66467	1	164	2.0211e-05	0.0033146	0.00345088	-0.00477273	0	1.76512	4.727	4727	911	2045	3816	2682	0	4727	4374	3371	4374	0	4727	0	353	1356	353
IEB0153	44	25	39	24	36	383	0.763709	766	0.693147	0.130266	2	2	0.00261097	0.00261097	0	0	0	0	0	17.856	2.95972	17856	0	4.39812	1	225	5.60036e-05	0.0126008	0.0154642	-0.0197251	0	0.674384	1.806	1806	546	795	1260	1011	0	1806	1559	1284	1559	0	1806	0	247	522	247
ICH0294	32	27	20	40	26	429	0.855434	858	0.693147	0.557626	2	3	0.002331	0.0034965	663	1.3656	1326	0.0015083	0.000754148	3.46	0.573512	3460	0	3.95265	1	125	0.000289017	0.0361272	-0.0771731	-0.0454359	0.26873	0.125093	0.335	335	131	147	204	188	0	335	302	236	270	0	335	0	33	99	65
ZSL0305	21	26	18	41	32	346	0.68993	692	0.693147	0	2	1	0.00289017	0.00144509	0	0	0	0	0	3.45	0.571855	3450	0	4.50282	1	198	0.000289855	0.0573913	-0.0507143	-0.0913037	0	0.12584	0.337	337	39	141	298	196	0	337	322	254	322	0	337	0	15	83	15
AJP0723	24	29	17	12	29	346	0.68993	692	0.693147	0	2	1	0.00289017	0.00144509	0	0	0	0	0	3.46	0.573512	3460	0	3.77495	1	102	0.000289017	0.0294798	0	-0.0363078	0	0.12584	0.337	337	0	144	0	193	0	337	337	247	337	0	337	0	0	90	0
GDF0704	25	13	21	29	36	506	1.00897	1012	0.656033	0.202508	2	3	0.00197628	0.00296443	0	0	0	0	0	3.46	0.573512	3460	0	3.32804	1	76	0.000289017	0.0219653	-0.0270819	-0.0216854	0.273616	0.126214	0.338	338	120	144	218	194	0	338	307	261	283	0	338	0	31	77	55
TJD0996	34	22	42	16	32	346	0.68993	692	0.693147	0	2	1	0.00289017	0.00144509	0	0	0	0	0	32.87	5.44837	32870	0	3.82191	1	145	3.04229e-05	0.00441132	-0.0199935	-0.0275717	0	1.12584	3.015	3015	1212	1307	1803	1708	0	3015	2558	2160	2558	0	3015	0	457	855	457
OMS0101	20	12	21	22	29	346	0.68993	692	0.693147	0	2	1	0.00289017	0.00144509	0	0	0	0	0	32.87	5.44837	32870	0	4.5032	1	336	3.04229e-05	0.0102221	0.00284726	0.028884	0	1.12845	3.022	3022	599	1282	2423	1740	0	3022	2794	2215	2794	0	3022	0	228	807	228
BCM0653	45	34	41	18	31	346	0.68993	692	0.693147	0	2	1	0.00289017	0.00144509	0	0	0	0	0	10.034	1.66319	10034	0	4.56475	1	276	9.96612e-05	0.0275065	-0.0325161	0.00793897	0	0.381255	1.021	1021	108	436	913	585	0	1021	913	748	966	0	1021	0	108	273	55
BDB0453	41	42	27	41	26	400	0.797607	800	0.693147	0	2	1	0.0025	0.00125	0	0	0	0	0	3.46	0.573512	3460	0	4.2118	1	146	0.000289017	0.0421965	0	-0.0338406	0	0.126214	0.338	338	0	153	0	185	0	338	338	230	338	0	338	0	0	108	0
NCK0421	40	41	18	43	24	346	0.68993	692	0.693147	0	2	1	0.00289017	0.00144509	0	0	0	0	0	32.87	5.44837	32870	0	4.33984	1	245	3.04229e-05	0.00745361	0	-0.00797741	0	1.11837	2.995	2995	0	1293	0	1702	0	2995	2995	2149	2995	0	2995	0	0	846	0
LPH0572	40	13	17	38	36	37	0.0737787	74	0.693147	0	2	1	0.027027	0.0135135	0	0	0	0	0	0.37	0.0613294	370	0	4.05848	1	94	0.0027027	0.254054	-0.134197	0.0916995	0	0.0134429	0.036	36	8	14	28	22	0	36	33	25	28	0	36	0	3	11	8
MFV0897	18	13	23	25	33	346	0.68993	692	0.693147	0	2	1	0.00289017	0.00144509	0	0	0	0	0	10.005	1.65838	10005	0	3.95599	1	157	9.995e-05	0.0156922	0	0.0237528	0	0.371919	0.996	996	0	424	0	572	0	996	996	716	996	0	996	0	0	280	0
MAH0149	41	39	38	27	40	483.5	0.964108	967	0.652146	0	2	1	0.00206825	0.00103413	0	0	0	0	0	39.444	6.53804	39444	0	3.69806	1	142	2.53524e-05	0.00360004	0.00266725	0.0386269	0	1.3891	3.72	3720	1517	1595	2203	2125	0	3720	3197	2645	3197	0	3720	0	523	1075	523
ECR0822	16	19	17	23	29	346	0.68993	692	0.693147	0	2	1	0.00289017	0.00144509	0	0	0	0	0	3.46	0.573512	3460	0	3.70544	1	112	0.000289017	0.0323699	0	-0.0356901	0	0.126587	0.339	339	0	130	0	209	0	339	339	258	339	0	339	0	0	81	0
POB0343	46	19	44	27	34	346	0.68993	692	0.693147	0	2	1	0.00289017	0.00144509	0	0	0	0	0	10.034	1.66319	10034	0	3.48514	1	101	9.96612e-05	0.0100658	0	0.0126717	0	0.376774	1.009	1009	0	443	0	566	0	1009	1009	704	1009	0	1009	0	0	305	0
IRT0491	17	30	27	41	32	346	0.68993	692	0.693147	0	2	1	0.00289017	0.00144509	0	0	0	0	0	56.052	9.2909	56052	0	3.57163	1	121	1.78406e-05	0.00215871	-0.0153592	0.0156804	0	1.87416	5.019	5019	1024	2167	3995	2852	0	5019	4627	3528	4627	0	5019	0	392	1491	392
HKI0171	31	17	30	45	27	345.5	0.688933	691	0.693146	0	2	1	0.00289436	0.00144718	0	0	0	0	0	56.052	9.2909	56052	0	4.41073	1	335	1.78406e-05	0.00597659	0.0184693	-0.0128053	0	1.85624	4.971	4971	2015	2147	2956	2824	0	4971	4289	3547	4289	0	4971	0	682	1424	682
DIB0285	13	45	17	50	29	184	0.366899	368	0.693147	0	2	1	0.00543478	0.00271739	389.5	0.802266	779	0.00256739	0.0012837	17.596	2.91663	17596	0	3.86502	1	162	5.68311e-05	0.00920664	0.007676	0.0148212	0	0.602315	1.613	1613	320	689	1293	924	0	1613	1475	1177	1475	0	1613	0	138	436	138
IAR0694	12	17	44	40	34	697.5	1.39083	1395	0.667101	0.499788	2	3	0.00143369	0.00215054	0	0	0	0	0	38.38	6.36168	38380	0	3.70141	1	174	2.60552e-05	0.00453361	-0.000730529	-0.0127964	0	1.29985	3.481	3481	1386	1539	2095	1942	0	3481	2955	2489	2955	0	3481	0	526	992	526
CMM0487	39	22	42	40	30	346	0.68993	692	0.693147	0	2	1	0.00289017	0.00144509	0	0	0	0	0	55.89	9.26405	55890	0	4.62076	1	330	1.78923e-05	0.00590446	0	0.00729604	0	1.86893	5.005	5005	0	2149	0	2856	0	5005	5005	3607	5005	0	5005	0	0	1398	0
LCC0819	32	14	11	15	27	157	0.313061	314	0.693147	0	2	1	0.00636943	0.00318471	350	0.720906	700	0.00285714	0.00142857	15.028	2.49097	15028	0	4.10788	1	211	6.65425e-05	0.0140405	0	0.0290833	0	0.527633	1.413	1413	0	616	0	797	0	1413	1413	1009	1413	0	1413	0	0	404	0
AGB0643	32	39	20	44	27	346	0.68993	692	0.693147	0	2	1	0.00289017	0.00144509	0	0	0	0	0	10.034	1.66319	10034	0	4.34566	1	220	9.96612e-05	0.0219255	-0.0263638	-0.0399523	0	0.377894	1.012	1012	198	442	814	570	0	1012	940	744	940	0	1012	0	72	268	72
PID0426	43	19	39	44	23	451	0.899302	902	0.693147	0.412971	2	19	0.00221729	0.0210643	0	0	0	0	0	32.87	5.44837	32870	0	3.41047	1	104	3.04229e-05	0.00316398	-0.0457128	-0.0075278	2.4202	1.12061	3.001	3001	898	1321	2103	1680	0	3001	2594	2147	2594	0	3001	0	407	854	407
HLM0933	36	24	23	43	30	346	0.68993	692	0.693147	0	2	1	0.00289017	0.00144509	0	0	0	0	0	32.87	5.44837	32870	0	3.64324	1	141	3.04229e-05	0.00428963	-0.00806218	0.0101722	0	1.13891	3.05	3050	615	1301	2435	1749	0	3050	2805	2175	2805	0	3050	0	245	875	245
KRL0062	37	16	17	20	33	346	0.68993	692	0.693147	0	2	1	0.00289017	0.00144509	0	0	0	0	0	39.444	6.53804	39444	0	4.40799	1	285	2.53524e-05	0.00722543	0	-0.0146278	0	1.37827	3.691	3691	0	1577	0	2114	0	3691	3691	2642	3691	0	3691	0	0	1049	0
MPM0220	35	20	42	22	20	1002.5	1.999	2005	0.689757	4.64239	2	456	0.000997506	0.227431	2489	5.12667	4978	0.000401768	0.0883889	24.551	4.06945	24551	0	4.05033	1	214	4.07315e-05	0.00871655	-0.00319695	-0.023213	0	0.861464	2.307	2307	241	1006	2066	1301	0	2307	2188	1640	2188	0	2307	0	119	667	119
JDB0169	20	14	23	48	33	483	0.963111	966	0.652363	0	2	1	0.00207039	0.0010352	2732	5.62719	5464	0.000366032	0.000183016	56.052	9.2909	56052	0	4.1542	1	238	1.78406e-05	0.00424606	0.000214731	-0.0139563	0	1.73898	4.657	4657	476	2066	4181	2591	0	4657	4181	3280	4463	0	4657	0	476	1377	194
AAS0442	36	43	22	22	31	68	0.135593	136	0.657692	0	2	1	0.0147059	0.00735294	0	0	0	0	0	1.45	0.240345	1450	0	3.2385	1	59	0.000689655	0.0406897	0.0996584	0.0618851	0	0.0541449	0.145	145	65	69	80	76	0	145	132	109	117	0	145	0	13	36	28
ZJS0269	30	34	16	35	27	346	0.68993	692	0.693147	0	2	1	0.00289017	0.00144509	0	0	0	0	0	32.87	5.44837	32870	0	3.48673	1	101	3.04229e-05	0.00307271	0	0.0107764	0	1.12397	3.01	3010	0	1326	0	1684	0	3010	3010	2145	3010	0	3010	0	0	865	0
CJM0521	13	18	37	18	24	464	0.925224	928	0.693147	0	2	1	0.00215517	0.00107759	0	0	0	0	0	13.427	2.22559	13427	0	3.82443	1	124	7.44768e-05	0.00923512	-0.00117236	-0.0379428	0	0.498133	1.334	1334	125	576	1209	758	0	1334	1209	941	1279	0	1334	0	125	393	55
MDH0580	41	37	18	40	31	296	0.590229	592	0.693147	0	2	1	0.00337838	0.00168919	628.5	1.29454	1257	0.00159109	0.000795545	3.089	0.512017	3089	0	4.06324	1	151	0.000323729	0.0488831	-0.00359963	0.097904	0	0.110157	0.295	295	117	132	178	163	0	295	268	197	244	0	295	0	27	98	51
JRS0362	50	50	14	37	24	1388	2.7677	2776	0.693147	5.31383	2	636	0.000720461	0.229107	0	0	0	0	0	39.444	6.53804	39444	0	3.73744	1	156	2.53524e-05	0.00395497	0	0.0098719	0	1.37752	3.689	3689	0	1624	0	2065	0	3689	3689	2630	3689	0	3689	0	0	1059	0
WXH0872	17	20	19	21	25	475	0.947159	950	0.693147	0.601535	2	3	0.00210526	0.00315789	701.5	1.4449	1403	0.00142552	0.000712758	56.052	9.2909	56052	0	4.01992	1	226	1.78406e-05	0.00403197	-0.0132382	-0.0295571	4.07818	1.8947	5.074	5074	1525	2198	3549	2876	0	5074	4513	3635	4513	0	5074	0	561	1439	561
MHA0798	11	27	17	22	40	346	0.68993	692	0.693147	0	2	1	0.00289017	0.00144509	0	0	0	0	0	32.87	5.44837	32870	0	3.93335	1	217	3.04229e-05	0.00660176	0	0.00721446	0	1.13144	3.03	3030	0	1359	0	1671	0	3030	3030	2191	3030	0	3030	0	0	839	0
JZD0888	20	20	30	14	30	346	0.68993	692	0.693147	0	2	1	0.00289017	0.00144509	0	0	0	0	0	10.034	1.66319	10034	0	3.32658	1	93	9.96612e-05	0.00926849	0	0.0507617	0	0.371919	0.996	996	0	414	0	582	0	996	996	735	996	0	996	0	0	261	0
HDD0806	47	28	36	19	38	714	1.42373	1428	0.657692	0.426542	2	26	0.00140056	0.0182073	0	0	0	0	0	44.84	7.43245	44840	0	4.07404	1	223	2.23015e-05	0.00497324	0.0355413	0.00178884	0	1.54705	4.143	4143	398	1792	3745	2351	0	4143	3745	3018	3979	0	4143	0	398	1125	164
BSB0990	34	44	13	43	37	346	0.68993	692	0.693147	0	2	1	0.00289017	0.00144509	0	0	0	0	0	32.87	5.44837	32870	0	3.96453	1	195	3.04229e-05	0.00593246	-0.0070276	0.00961683	0	1.12584	3.015	3015	621	1307	2394	1708	0	3015	2733	2133	2733	0	3015	0	282	882	282
ALC0788	34	18	15	36	35	346	0.68993	692	0.693147	0	2	1	0.00289017	0.00144509	0	0	0	0	0	10.034	1.66319	10034	0	4.44414	1	234	9.96612e-05	0.0233207	-0.0143965	-0.0933088	0	0.374907	1.004	1004	400	450	604	554	0	1004	862	717	862	0	1004	0	142	287	142
JCR0921	47	46	31	40	34	346	0.68993	692	0.693147	0	2	1	0.00289017	0.00144509	0	0	0	0	0	32.87	5.44837	32870	0	4.25193	1	238	3.04229e-05	0.00724064	0.0169043	-0.00123956	0	1.13518	3.04	3040	595	1344	2445	1696	0	3040	2762	2169	2762	0	3040	0	278	871	278
RRA0938	35	36	21	38	29	477	0.951147	954	0.654947	0	2	1	0.00209644	0.00104822	0	0	0	0	0	32.87	5.44837	32870	0	3.564	1	120	3.04229e-05	0.00365075	-0.00369056	-0.0114044	0	1.12659	3.017	3017	1205	1326	1812	1691	0	3017	2600	2122	2600	0	3017	0	417	895	417
SHW0578	39	42	14	49	31	346	0.68993	692	0.693147	0	2	1	0.00289017	0.00144509	0	0	0	0	0	3.46	0.573512	3460	0	3.69008	1	99	0.000289017	0.0286127	-0.0650511	-0.0436453	0	0.124347	0.333	333	81	145	252	188	0	333	290	242	290	0	333	0	43	91	43
GCL0016	45	32	20	24	34	562.5	1.12164	1125	0.653928	0.15279	2	3	0.00177778	0.00266667	133.5	0.274974	267	0.00749064	0.00374532	44.232	7.33168	44232	0	3.88251	1	191	2.26081e-05	0.00431814	0.0312193	-0.00735179	0	1.5407	4.126	4126	1245	1818	2881	2308	0	4126	3696	2936	3696	0	4126	0	430	1190	430
GOK0238	33	43	27	40	33	241	0.480558	482	0.693147	0	2	1	0.00414938	0.00207469	0	0	0	0	0	22.895	3.79496	22895	0	4.35153	1	224	4.36777e-05	0.0097838	0	-0.0127143	0	0.785661	2.104	2104	0	903	0	1201	0	2104	2104	1477	2104	0	2104	0	0	627	0
BCB0679	46	36	39	31	31	469	0.935194	938	0.666394	0.545028	2	3	0.0021322	0.00319829	0	0	0	0	0	26.695	4.42483	26695	0	4.48855	1	357	3.74602e-05	0.0133733	-0.00163425	0.00923115	1.94951	0.910754	2.439	2439	997	1095	1442	1344	0	2439	2099	1743	2099	0	2439	0	340	696	340
IHK0841	35	23	41	28	29	346	0.68993	692	0.693147	0	2	1	0.00289017	0.00144509	0	0	0	0	0	3.46	0.573512	3460	0	3.78611	1	121	0.000289017	0.0349711	0	-0.042562	0	0.125467	0.336	336	0	141	0	195	0	336	336	239	336	0	336	0	0	97	0
SAP0867	13	25	43	19	30	146	0.291127	292	0.693147	0	2	1	0.00684932	0.00342466	0	0	0	0	0	23.652	3.92044	23652	0	3.90283	1	176	4.22797e-05	0.00744123	0	0.00144078	0	0.798357	2.138	2138	0	924	0	1214	0	2138	2138	1505	2138	0	2138	0	0	633	0
ALD0529	35	21	19	21	27	484	0.965105	968	0.65193	0	2	1	0.00206612	0.00103306	0	0	0	0	0	9.976	1.65357	9976	0	4.05739	1	158	0.000100241	0.015838	-0.00813009	-0.0382067	0.807818	0.370799	0.993	993	317	433	676	560	0	993	874	716	874	0	993	0	119	277	119
KRG0158	34	38	42	14	27	346	0.68993	692	0.693147	0	2	1	0.00289017	0.00144509	0	0	0	0	0	39.444	6.53804	39444	0	4.04259	1	206	2.53524e-05	0.00522259	-0.00743183	-0.00285678	0	1.38536	3.71	3710	755	1602	2955	2108	0	3710	3417	2632	3417	0	3710	0	293	1078	293
TJB0302	42	47	24	40	29	346	0.68993	692	0.693147	0	2	1	0.00289017	0.00144509	0	0	0	0	0	3.46	0.573512	3460	0	3.14121	1	69	0.000289017	0.0199422	-0.0563916	0.102392	0	0.12472	0.334	334	37	141	297	193	0	334	316	233	316	0	334	0	18	101	18
ILC0838	40	36	42	16	33	346	0.68993	692	0.693147	0	2	1	0.00289017	0.00144509	0	0	0	0	0	3.46	0.573512	3460	0	4.1502	1	170	0.000289017	0.0491329	-0.054415	-0.0658777	0	0.126214	0.338	338	35	153	303	185	0	338	324	241	324	0	338	0	14	97	14
RIH0777	26	44	19	16	27	346	0.68993	692	0.693147	0	2	1	0.00289017	0.00144509	0	0	0	0	0	10.034	1.66319	10034	0	4.15075	1	186	9.96612e-05	0.018537	0.0152171	0.0739305	0	0.371919	0.996	996	199	426	797	570	0	996	930	718	930	0	996	0	66	278	66
HCW0419	40	21	35	34	35	482.5	0.962114	965	0.652579	0	2	1	0.00207254	0.00103627	0	0	0	0	0	32.87	5.44837	32870	0	3.60444	1	117	3.04229e-05	0.00355948	0.000216531	0.0144094	2.45277	1.1404	3.054	3054	1229	1333	1825	1721	0	3054	2591	2166	2591	0	3054	0	463	888	463
DAL0673	39	35	46	41	36	496.5	0.99003	993	0.657103	0.17727	2	3	0.0020141	0.00302115	330.5	0.680742	661	0.00302572	0.00151286	34.5	5.71855	34500	0	4.01962	1	187	2.89855e-05	0.00542029	-0.0161824	-0.0157921	2.4202	1.12323	3.008	3008	907	1302	2101	1706	0	3008	2699	2161	2699	0	3008	0	309	847	309
RMS0266	33	40	25	23	37	346	0.68993	692	0.693147	0	2	1	0.00289017	0.00144509	0	0	0	0	0	32.775	5.43262	32775	0	4.54232	1	332	3.05111e-05	0.0101297	0	-0.000662872	0	1.12099	3.002	3002	0	1319	0	1683	0	3002	3002	2126	3002	0	3002	0	0	876	0
KDT0346	36	41	10	22	33	484	0.965105	968	0.65193	0	2	1	0.00206612	0.00103306	0	0	0	0	0	10.034	1.66319	10034	0	3.26009	1	102	9.96612e-05	0.0101654	0.0162444	-0.0502902	0	0.374533	1.003	1003	410	421	593	582	0	1003	933	726	848	0	1003	0	70	277	155
KAL0395	13	24	22	28	29	346	0.68993	692	0.693147	0	2	1	0.00289017	0.00144509	0	0	0	0	0	32.775	5.43262	32775	0	3.62451	1	138	3.05111e-05	0.00421053	0.00771965	0.00418227	0	1.12808	3.021	3021	632	1302	2389	1719	0	3021	2709	2177	2709	0	3021	0	312	844	312
ARD0509	50	40	35	32	32	362	0.721834	724	0.693147	0.208518	2	3	0.00276243	0.00414365	0	0	0	0	0	10.38	1.72054	10380	0	3.40762	1	88	9.63391e-05	0.00847784	0.0055249	-0.0122987	0	0.371173	0.994	994	304	433	690	561	0	994	856	719	856	0	994	0	138	275	138
BTL0722	39	41	36	17	49	346	0.68993	692	0.693147	0	2	1	0.00289017	0.00144509	0	0	0	0	0	3.46	0.573512	3460	0	4.42713	1	197	0.000289017	0.0569364	-0.0439872	0.0055622	0	0.12472	0.334	334	71	147	263	187	0	334	295	218	295	0	334	0	39	116	39
WPE0538	21	16	23	22	35	346	0.68993	692	0.693147	0	2	1	0.00289017	0.00144509	0	0	0	0	0	10.005	1.65838	10005	0	3.97706	1	146	9.995e-05	0.0145927	-0.00557809	-0.050344	0	0.376027	1.007	1007	411	450	596	557	0	1007	887	725	796	0	1007	0	120	282	211
CLF0852	36	45	28	18	26	598	1.19242	1196	0.665884	0.53723	2	3	0.00167224	0.00250836	0	0	0	0	0	56.052	9.2909	56052	0	4.63154	1	366	1.78406e-05	0.00652965	-0.00644021	0.00428674	4.02117	1.86258	4.988	4988	1993	2200	2995	2788	0	4988	4514	3563	4057	0	4988	0	474	1425	931
HJA0018	39	43	47	37	32	477.5	0.952144	955	0.654732	0	2	1	0.00209424	0.00104712	0	0	0	0	0	39.444	6.53804	39444	0	3.72252	1	137	2.53524e-05	0.00347328	0.000560048	0.0296955	0	1.38611	3.712	3712	1469	1632	2243	2080	0	3712	3215	2674	3215	0	3712	0	497	1038	497
MIM0712	16	15	39	23	22	346	0.68993	692	0.693147	0	2	1	0.00289017	0.00144509	0	0	0	0	0	3.46	0.573512	3460	0	2.72026	1	53	0.000289017	0.0153179	-0.0223978	0.107754	0	0.126587	0.339	339	140	139	199	200	0	339	308	250	280	0	339	0	31	89	59
CEJ0109	21	46	17	17	32	318	0.634098	636	0.693147	0	2	1	0.00314465	0.00157233	637	1.31205	1274	0.00156986	0.000784929	30.33	5.02735	30330	0	3.57343	1	153	3.29707e-05	0.00504451	0	0.0236199	0	1.02726	2.751	2751	0	1203	0	1548	0	2751	2751	1991	2751	0	2751	0	0	760	0
JCW0858	14	35	22	41	39	346	0.68993	692	0.693147	0	2	1	0.00289017	0.00144509	0	0	0	0	0	56.052	9.2909	56052	0	4.43468	1	292	1.78406e-05	0.00520945	-0.0226919	0.00455663	0	1.85997	4.981	4981	522	2192	4459	2789	0	4981	4459	3573	4753	0	4981	0	522	1408	228
DFR0218	45	14	22	37	27	1357	2.70588	2714	0.693147	5.27084	2	614	0.00073692	0.226234	0	0	0	0	0	39.354	6.52312	39354	0	4.23859	1	244	2.54104e-05	0.00620013	0.0038785	-0.00589768	0	1.39096	3.725	3725	366	1606	3359	2119	0	3725	3359	2680	3564	0	3725	0	366	1045	161
BAL0044	14	41	26	44	30	1573	3.13659	3146	0.689405	4.89064	2	628	0.000635728	0.199619	1129	2.32544	2258	0.00088574	0.268822	41.379	6.85878	41379	0	4.15817	1	278	2.41668e-05	0.00671838	-0.0233639	-0.0138575	2.98046	1.38013	3.696	3696	1116	1588	2580	2108	0	3696	3419	2690	3153	0	3696	0	277	1006	543
ASS0206	12	18	20	28	30	346	0.68993	692	0.693147	0	2	1	0.00289017	0.00144509	0	0	0	0	0	49.335	8.17752	49335	0	4.05002	1	210	2.02696e-05	0.00425661	0	-0.0111246	0	1.7401	4.66	4660	0	2048	0	2612	0	4660	4660	3298	4660	0	4660	0	0	1362	0
IUB0565	44	39	35	22	30	234	0.4666	468	0.693147	0	2	1	0.0042735	0.00213675	493	1.01545	986	0.0020284	0.0010142	22.354	3.70529	22354	0	4.14057	1	228	4.47347e-05	0.0101995	0.0177902	0.00362759	0	0.768111	2.057	2057	427	927	1630	1130	0	2057	1858	1439	1858	0	2057	0	199	618	199
ASG0048	41	36	19	24	37	346	0.68993	692	0.693147	0	2	1	0.00289017	0.00144509	0	0	0	0	0	39.444	6.53804	39444	0	4.13418	1	222	2.53524e-05	0.00562823	-0.0136899	0.0111744	0	1.35586	3.631	3631	1475	1594	2156	2037	0	3631	3289	2616	2966	0	3631	0	342	1015	665
TET0621	30	37	44	32	27	469	0.935194	938	0.693147	0.672652	2	3	0.0021322	0.00319829	0	0	0	0	0	56.052	9.2909	56052	0	3.90926	1	195	1.78406e-05	0.00347891	-0.00972848	-0.0140337	0	1.87901	5.032	5032	1993	2186	3039	2846	0	5032	4556	3610	4129	0	5032	0	476	1422	903
ARA0252	39	39	27	21	35	481.5	0.96012	963	0.653011	0	2	1	0.00207684	0.00103842	0	0	0	0	0	32.87	5.44837	32870	0	4.23777	1	189	3.04229e-05	0.00574992	0.0202225	-0.0435967	0	1.11314	2.981	2981	1222	1278	1759	1703	0	2981	2564	2145	2564	0	2981	0	417	836	417
AMR0318	45	50	17	25	21	506.5	1.00997	1013	0.657463	0	2	1	0.00197433	0.000987167	140.5	0.289392	281	0.00711744	0.00355872	56.052	9.2909	56052	0	3.67504	1	157	1.78406e-05	0.00280097	0.00882447	-0.00537207	0	1.85736	4.974	4974	502	2165	4472	2809	0	4974	4756	3599	4756	0	4974	0	218	1375	218
WTF0387	40	23	40	25	24	346	0.68993	692	0.693147	0	2	1	0.00289017	0.00144509	0	0	0	0	0	32.775	5.43262	32775	0	4.03696	1	222	3.05111e-05	0.00677346	0.0152157	-0.0281288	0	1.13294	3.034	3034	618	1326	2416	1708	0	3034	2784	2161	2784	0	3034	0	250	873	250
AJL0462	16	24	44	31	28	517	1.03091	1034	0.658656	0	2	1	0.00193424	0.000967118	0	0	0	0	0	3.114	0.516161	3114	0	3.71597	1	107	0.00032113	0.034361	-0.0108394	0.0277858	0	0.126214	0.338	338	102	154	236	184	0	338	290	241	290	0	338	0	48	97	48
SDF0017	11	40	39	18	30	346	0.68993	692	0.693147	0	2	1	0.00289017	0.00144509	0	0	0	0	0	39.444	6.53804	39444	0	3.54587	1	111	2.53524e-05	0.00281412	0.0151755	0.00479721	0	1.37789	3.69	3690	754	1591	2936	2099	0	3690	3416	2598	3416	0	3690	0	274	1092	274
RDM0150	39	15	37	26	30	346	0.68993	692	0.693147	0	2	1	0.00289017	0.00144509	0	0	0	0	0	16.56	2.7449	16560	0	4.05703	1	199	6.03865e-05	0.0120169	0.0335537	-0.0067291	0.674267	0.62696	1.679	1679	168	731	1511	948	0	1679	1596	1191	1596	0	1679	0	83	488	83
HKF0831	23	42	49	21	24	346	0.68993	692	0.693147	0	2	1	0.00289017	0.00144509	0	0	0	0	0	3.46	0.573512	3460	0	3.89896	1	123	0.000289017	0.0355491	-0.0152948	0.0215166	0	0.125467	0.336	336	140	140	196	196	0	336	314	243	279	0	336	0	22	93	57
DGF0443	39	44	18	28	33	346	0.68993	692	0.693147	0	2	1	0.00289017	0.00144509	0	0	0	0	0	32.87	5.44837	32870	0	3.72253	1	159	3.04229e-05	0.00483724	0	-0.011148	0	1.12285	3.007	3007	0	1318	0	1689	0	3007	3007	2160	3007	0	3007	0	0	847	0
CAB0614	17	38	22	12	34	556	1.10867	1112	0.664695	0.587081	2	15	0.00179856	0.0134892	366.5	0.754892	733	0.00272851	0.00136426	56.052	9.2909	56052	0	4.25741	1	238	1.78406e-05	0.00424606	-0.0186301	0.0152478	6.46254	1.99216	5.335	5335	1620	2362	3715	2973	0	5335	4619	3824	4619	0	5335	0	716	1511	716
DBG0261	45	47	17	36	28	346	0.68993	692	0.693147	0	2	1	0.00289017	0.00144509	0	0	0	0	0	32.87	5.44837	32870	0	3.50988	1	97	3.04229e-05	0.00295102	0.0332658	-0.0150712	0	1.12435	3.011	3011	599	1325	2412	1686	0	3011	2798	2140	2798	0	3011	0	213	871	213
ZDW0859	39	45	26	41	32	495.5	0.988036	991	0.656955	0.246619	2	18	0.00201816	0.0181635	0	0	0	0	0	52.938	8.77474	52938	0	3.87497	1	158	1.889e-05	0.00298462	-0.0289852	-0.00270582	5.95114	1.87453	5.02	5020	1542	2180	3478	2840	0	5020	4320	3568	4320	0	5020	0	700	1452	700
UCH0519	33	40	20	47	28	279	0.556331	558	0.693147	0	2	1	0.00358423	0.00179211	0	0	0	0	0	8.091	1.34112	8091	0	3.21814	1	69	0.000123594	0.00852799	-0.0629273	-0.0143638	0	0.303211	0.812	812	155	346	657	466	0	812	759	577	759	0	812	0	53	235	53
CAC0889	46	49	32	41	27	60	0.119641	120	0.693147	0	2	1	0.0166667	0.00833333	0	0	0	0	0	1.74	0.288414	1740	0	3.55198	1	74	0.000574713	0.0425287	0.115324	0.0846411	0	0.0634802	0.17	170	17	75	153	95	0	170	153	125	162	0	170	0	17	45	8
EHD0584	38	40	42	43	22	320.5	0.639083	641	0.661264	0.279061	2	3	0.00312012	0.00468019	7	0.0144181	14	0.142857	0.0714286	1.893	0.313774	1893	0	4.26283	1	142	0.000528262	0.0750132	-0.0343391	0.0237074	0	0.0776699	0.208	208	73	88	135	120	0	208	179	148	179	0	208	0	29	60	29
OLB0749	43	35	20	39	36	98	0.195414	196	0.693147	0	2	1	0.0102041	0.00510204	0	0	0	0	0	15.876	2.63153	15876	0	3.79143	1	128	6.29882e-05	0.00806248	0	-0.0479419	0	0.539208	1.444	1444	0	636	0	808	0	1444	1444	1011	1444	0	1444	0	0	433	0
BWH0813	36	36	33	20	30	346	0.68993	692	0.693147	0	2	1	0.00289017	0.00144509	0	0	0	0	0	32.87	5.44837	32870	0	3.8811	1	178	3.04229e-05	0.00541527	0.00889169	0.0198566	0	1.13331	3.035	3035	1205	1286	1830	1749	0	3035	2827	2236	2593	0	3035	0	208	799	442
DMG0358	19	39	14	25	29	1519	3.02891	3038	0.689134	4.93422	2	633	0.000658328	0.208361	0	0	0	0	0	39.424	6.53473	39424	0	4.33124	1	307	2.53653e-05	0.00778713	-0.0197248	-0.00621976	0	1.37827	3.691	3691	1526	1600	2165	2091	0	3691	3390	2656	3056	0	3691	0	301	1035	635
MAE0331	36	39	18	12	28	346	0.68993	692	0.693147	0	2	1	0.00289017	0.00144509	0	0	0	0	0	10.034	1.66319	10034	0	3.63114	1	120	9.96612e-05	0.0119593	-0.00837886	0.0286464	0	0.381628	1.022	1022	210	451	812	571	0	1022	943	737	943	0	1022	0	79	285	79
AMD0077	23	19	12	25	25	346	0.68993	692	0.693147	0	2	1	0.00289017	0.00144509	0	0	0	0	0	65.74	10.8967	65740	0	4.05416	1	200	1.52114e-05	0.00304229	-0.00787381	0.0207425	0	2.2345	5.984	5984	1233	2606	4751	3378	0	5984	5523	4254	5523	0	5984	0	461	1730	461
XLB0710	46	38	39	36	20	346	0.68993	692	0.693147	0	2	1	0.00289017	0.00144509	0	0	0	0	0	3.46	0.573512	3460	0	3.05132	1	52	0.000289017	0.0150289	0	-0.0253385	0	0.126214	0.338	338	0	144	0	194	0	338	338	244	338	0	338	0	0	94	0
DAG0558	20	16	37	25	26	346	0.68993	692	0.693147	0	2	1	0.00289017	0.00144509	0	0	0	0	0	32.87	5.44837	32870	0	4.45335	1	304	3.04229e-05	0.00924855	-0.0169289	-0.0145313	0	1.11389	2.983	2983	576	1276	2407	1707	0	2983	2756	2178	2756	0	2983	0	227	805	227
WLV0566	10	19	38	24	39	346	0.68993	692	0.693147	0	2	1	0.00289017	0.00144509	0	0	0	0	0	32.87	5.44837	32870	0	3.87776	1	177	3.04229e-05	0.00538485	-0.00466754	-0.000751683	0	1.12285	3.007	3007	288	1315	2719	1692	0	3007	2719	2152	2883	0	3007	0	288	855	124
EHB0824	46	39	22	44	31	164	0.327019	328	0.693147	0	2	1	0.00609756	0.00304878	13	0.0267765	26	0.0769231	0.0384615	1.594	0.264213	1594	0	3.27499	1	59	0.000627353	0.0370138	-0.0496503	-0.0389297	0	0.0571322	0.153	153	17	64	136	89	0	153	136	107	144	0	153	0	17	46	9
FBW0747	43	45	35	25	28	398	0.793619	796	0.693147	0.314596	2	3	0.00251256	0.00376884	0	0	0	0	0	59.292	9.82795	59292	0	3.97234	1	187	1.68657e-05	0.00315388	-0.00770126	-0.00394033	0	2.00485	5.369	5369	543	2371	4826	2998	0	5369	4826	3788	5152	0	5369	0	543	1581	217
SNC0187	40	41	42	30	27	300	0.598205	600	0.693147	0	2	1	0.00333333	0.00166667	125.5	0.258496	251	0.00796813	0.00398406	8.7	1.44207	8700	0	3.89777	1	135	0.000114943	0.0155172	-0.0793443	-0.0120137	0	0.32711	0.876	876	266	385	610	491	0	876	767	620	767	0	876	0	109	256	109
IBB0359	48	33	21	43	38	1543	3.07677	3086	0.689428	4.80466	2	604	0.000648088	0.195723	3926	8.08651	7852	0.000254712	0.0738665	39.444	6.53804	39444	0	4.33645	1	278	2.53524e-05	0.00704797	-0.00307058	-0.01164	2.93322	1.35586	3.631	3631	1089	1581	2542	2050	0	3631	3113	2593	3113	0	3631	0	518	1038	518
RAM0447	35	12	23	45	39	627.5	1.25125	1255	0.652124	0	2	1	0.00159363	0.000796813	0	0	0	0	0	4.49	0.74424	4490	0	3.94536	1	136	0.000222717	0.0302895	-0.0744532	-0.032541	0.346906	0.161314	0.432	432	133	198	299	234	0	432	368	290	368	0	432	0	64	142	64
AJD0074	19	37	45	22	34	601	1.1984	1202	0.662092	0.342636	2	2	0.00166389	0.00166389	147	0.302781	294	0.00680272	0.00340136	44.118	7.31278	44118	0	4.12805	1	208	2.26665e-05	0.00471463	0.0260988	-0.00338315	3.13029	1.41187	3.781	3781	1192	1627	2589	2154	0	3781	3343	2705	3343	0	3781	0	438	1076	438
MSH0040	41	11	44	27	31	1050	2.09372	2100	0.693147	5.23851	2	540	0.000952381	0.257143	0	0	0	0	0	28.97	4.80192	28970	0	4.15859	1	250	3.45185e-05	0.00862962	0.0170824	-0.0160615	0	1.01232	2.711	2711	1104	1180	1607	1531	0	2711	2469	1934	2225	0	2711	0	242	777	486
QJR0688	19	18	22	26	35	483	0.963111	966	0.693147	0.603419	2	5	0.00207039	0.00517598	399	0.821833	798	0.00250627	0.00125313	34.2	5.66882	34200	0	4.50416	1	282	2.92398e-05	0.00824561	-0.0228223	0.00358823	2.80619	1.31889	3.532	3532	1085	1517	2447	2015	0	3532	3052	2501	3052	0	3532	0	480	1031	480
HTF0641	38	24	18	22	28	346	0.68993	692	0.693147	0	2	1	0.00289017	0.00144509	0	0	0	0	0	10.034	1.66319	10034	0	3.97633	1	151	9.96612e-05	0.0150488	-0.0445455	0.00328051	0	0.380508	1.019	1019	401	447	618	572	0	1019	929	705	846	0	1019	0	90	314	173
RDT0424	38	44	19	34	28	554	1.10469	1108	0.662705	0.427768	2	3	0.00180505	0.00270758	355	0.731205	710	0.0028169	0.00140845	32.87	5.44837	32870	0	3.83339	1	172	3.04229e-05	0.00523274	-0.00298322	0.0107419	3.53583	1.12472	3.012	3012	913	1281	2099	1731	0	3012	2620	2153	2620	0	3012	0	392	859	392
XRS0633	34	39	39	40	23	479	0.955135	958	0.654088	0	2	1	0.00208768	0.00104384	0	0	0	0	0	10.034	1.66319	10034	0	3.8108	1	130	9.96612e-05	0.0129559	-0.0372168	-0.00238193	0	0.377894	1.012	1012	216	432	796	580	0	1012	910	714	910	0	1012	0	102	298	102
RLG0856	18	36	42	18	26	510.5	1.01795	1021	0.654781	0	2	1	0.00195886	0.000979432	369	0.760041	738	0.00271003	0.00135501	58.65	9.72153	58650	0	3.83404	1	174	1.70503e-05	0.00296675	0.00364438	-0.0104318	3.97231	1.83271	4.908	4908	1442	2141	3466	2767	0	4908	4361	3520	4361	0	4908	0	547	1388	547
MLD0755	24	18	19	43	37	478	0.953141	956	0.654518	0	2	1	0.00209205	0.00104603	0	0	0	0	0	56.052	9.2909	56052	0	4.33569	1	281	1.78406e-05	0.0050132	0.0341673	0.012659	4.11075	1.89134	5.065	5065	2023	2200	3042	2865	0	5065	4620	3613	4164	0	5065	0	445	1452	901
MOS0047	49	39	24	34	23	825.5	1.64606	1651	0.689599	4.69592	2	416	0.00121139	0.251969	887	1.82698	1774	0.0011274	0.220406	20.118	3.33466	20118	0	3.8546	1	174	4.97067e-05	0.00864897	0.0159854	-0.00878184	0	0.706497	1.892	1892	736	824	1156	1068	0	1892	1702	1332	1534	0	1892	0	190	560	358
ETR0177	18	15	41	26	39	346	0.68993	692	0.693147	0	2	1	0.00289017	0.00144509	0	0	0	0	0	39.33	6.51914	39330	0	3.47914	1	109	2.54259e-05	0.00277142	0	0.015041	0	1.38574	3.711	3711	0	1629	0	2082	0	3711	3711	2628	3711	0	3711	0	0	1083	0
RYB0718	19	18	42	13	21	346	0.68993	692	0.693147	0	2	1	0.00289017	0.00144509	0	0	0	0	0	3.46	0.573512	3460	0	3.73762	1	120	0.000289017	0.0346821	-0.10022	0.040822	0	0.125467	0.336	336	69	150	267	186	0	336	308	232	308	0	336	0	28	104	28
AAE0190	36	30	14	50	29	346	0.68993	692	0.693147	0	2	1	0.00289017	0.00144509	0	0	0	0	0	49.478	8.20123	49478	0	4.25047	1	230	2.0211e-05	0.00464853	-0.00459134	0.00119218	0	1.75915	4.711	4711	953	2091	3758	2620	0	4711	4331	3372	4331	0	4711	0	380	1339	380
NAF0033	34	40	19	35	29	344	0.685942	688	0.693147	0	2	1	0.00290698	0.00145349	0	0	0	0	0	49.192	8.15382	49192	0	4.18083	1	222	2.03285e-05	0.00451293	-0.018122	-0.00068776	0	1.74683	4.678	4678	952	2024	3726	2654	0	4678	4343	3332	4343	0	4678	0	335	1346	335
DVM0265	47	40	10	24	31	398	0.793619	796	0.693147	0.443719	2	3	0.00251256	0.00376884	0	0	0	0	0	34.6	5.73512	34600	0	2.81933	1	76	2.89017e-05	0.00219653	-0.0251792	-0.0312759	0	1.12845	3.022	3022	907	1317	2115	1705	0	3022	2702	2135	2702	0	3022	0	320	887	320
JFC0757	31	21	38	36	38	346	0.68993	692	0.693147	0	2	1	0.00289017	0.00144509	0	0	0	0	0	10.034	1.66319	10034	0	4.16871	1	186	9.96612e-05	0.018537	0	0.0100558	0	0.394324	1.056	1056	0	467	0	589	0	1056	1056	749	1056	0	1056	0	0	307	0
AOB0019	11	17	13	24	28	346	0.68993	692	0.693147	0	2	1	0.00289017	0.00144509	0	0	0	0	0	39.444	6.53804	39444	0	3.47627	1	115	2.53524e-05	0.00291553	-0.0178412	-0.0228917	0	1.35848	3.638	3638	409	1571	3229	2067	0	3638	3480	2622	3480	0	3638	0	158	1016	158
AIP0394	17	16	38	14	26	512.5	1.02193	1025	0.660368	0	2	1	0.00195122	0.00097561	0	0	0	0	0	32.775	5.43262	32775	0	4.24876	1	250	3.05111e-05	0.00762777	-0.0102759	-0.00661011	2.45928	1.13667	3.044	3044	892	1322	2152	1722	0	3044	2647	2166	2647	0	3044	0	397	878	397
JJB0127	26	21	38	30	32	346	0.68993	692	0.693147	0	2	1	0.00289017	0.00144509	0	0	0	0	0	32.87	5.44837	32870	0	3.94396	1	177	3.04229e-05	0.00538485	0	0.0200626	0	1.11016	2.973	2973	0	1295	0	1678	0	2973	2973	2159	2973	0	2973	0	0	814	0
MCS0035	42	17	38	15	33	346	0.68993	692	0.693147	0	2	1	0.00289017	0.00144509	0	0	0	0	0	49.478	8.20123	49478	0	4.38523	1	291	2.0211e-05	0.0058814	0	-0.0241879	0	1.73637	4.65	4650	0	2027	0	2623	0	4650	4650	3356	4650	0	4650	0	0	1294	0
ABC0253	21	15	41	30	28	481.5	0.96012	963	0.653011	0	2	1	0.00207684	0.00103842	0	0	0	0	0	32.68	5.41687	32680	0	4.25237	1	211	3.05998e-05	0.00645655	-0.00163913	-0.00435707	0	1.12584	3.015	3015	351	1295	2664	1720	0	3015	2664	2161	2877	0	3015	0	351	854	138
TQS0212	14	42	45	20	27	352	0.701894	704	0.693147	0.116848	2	7	0.00284091	0.00994318	0	0	0	0	0	49.478	8.20123	49478	0	3.86915	1	179	2.0211e-05	0.00361777	0.00664192	-0.00641907	0	1.74048	4.661	4661	1407	2014	3254	2647	0	4661	4187	3384	4187	0	4661	0	474	1277	474
RSM0277	37	38	20	50	22	602.5	1.2014	1205	0.666875	0.541118	2	3	0.00165975	0.00248963	390	0.803296	780	0.0025641	0.00128205	32.775	5.43262	32775	0	3.84379	1	169	3.05111e-05	0.00515637	-0.0344072	-0.0125479	0	1.11763	2.993	2993	904	1337	2089	1656	0	2993	2599	2103	2599	0	2993	0	394	890	394
JER0404	38	46	18	16	30	346	0.68993	692	0.693147	0	2	1	0.00289017	0.00144509	0	0	0	0	0	32.87	5.44837	32870	0	3.95111	1	188	3.04229e-05	0.0057195	0	-0.027014	0	1.12845	3.022	3022	0	1348	0	1674	0	3022	3022	2150	3022	0	3022	0	0	872	0
CIG0052	17	45	17	16	24	346	0.68993	692	0.693147	0	2	1	0.00289017	0.00144509	0	0	0	0	0	39.444	6.53804	39444	0	4.1763	1	222	2.53524e-05	0.00562823	-0.00445794	0.00987885	0	1.37752	3.689	3689	383	1606	3306	2083	0	3689	3306	2604	3558	0	3689	0	383	1085	131
IIW0249	39	36	43	38	28	435	0.867398	870	0.693147	0.337197	2	21	0.00229885	0.0241379	3367.5	6.93615	6735	0.000296956	0.000148478	37.145	6.15697	37145	0	4.63581	1	337	2.69215e-05	0.00907255	-0.0176966	0.0065644	2.81922	1.27035	3.402	3402	332	1468	3070	1934	0	3402	3251	2452	3251	0	3402	0	151	950	151
HVF0067	44	35	22	43	41	499.5	0.996012	999	0.654765	0.230548	2	17	0.002002	0.017017	692	1.42533	1384	0.00144509	0.000722543	31.14	5.16161	31140	0	4.30236	1	228	3.2113e-05	0.00732177	0.0106672	0.0138477	3.49186	1.1419	3.058	3058	1250	1339	1808	1719	0	3058	2780	2195	2507	0	3058	0	278	863	551
HWW0436	45	37	23	27	33	607.5	1.21137	1215	0.66731	0.560133	2	3	0.00164609	0.00246914	658.5	1.35633	1317	0.0015186	0.000759301	31.05	5.14669	31050	0	3.95215	1	181	3.22061e-05	0.00582931	0.0377714	-0.011324	2.6987	1.24384	3.331	3331	1024	1429	2307	1902	0	3331	2905	2390	2905	0	3331	0	426	941	426
PEV0323	47	34	40	22	29	550	1.09671	1100	0.662256	0.118282	2	3	0.00181818	0.00272727	0	0	0	0	0	56.052	9.2909	56052	0	4.16123	1	216	1.78406e-05	0.00385356	0.0266258	0.000721403	4.28827	1.98058	5.304	5304	1593	2316	3711	2988	0	5304	4553	3783	4553	0	5304	0	751	1521	751
PGO0433	44	40	19	46	35	346	0.68993	692	0.693147	0	2	1	0.00289017	0.00144509	0	0	0	0	0	32.87	5.44837	32870	0	3.83961	1	160	3.04229e-05	0.00486766	-0.00249787	-0.00443935	0	1.11763	2.993	2993	637	1320	2356	1673	0	2993	2724	2138	2724	0	2993	0	269	855	269
MVB0515	38	14	33	31	28	574	1.14457	1148	0.663962	0.687974	2	21	0.00174216	0.0182927	365.5	0.752832	731	0.00273598	0.00136799	9.342	1.54848	9342	0	3.22102	1	71	0.000107043	0.00760009	0.00182858	0.0314553	0.80456	0.373413	1	1000	389	444	611	556	0	1000	921	718	838	0	1000	0	79	282	162
TJG0582	42	50	18	15	29	346	0.68993	692	0.693147	0	2	1	0.00289017	0.00144509	0	0	0	0	0	3.45	0.571855	3450	0	3.44775	1	90	0.000289855	0.026087	0	0.0520366	0	0.125467	0.336	336	0	145	0	191	0	336	336	236	336	0	336	0	0	100	0
SRH0155	34	14	37	45	28	606	1.20837	1212	0.667749	0.417414	2	3	0.00165017	0.00247525	0	0	0	0	0	41.04	6.80259	41040	0	3.57735	1	131	2.43665e-05	0.00319201	-0.00302409	0.00507374	1.54397	1.45332	3.892	3892	1139	1705	2753	2187	0	3892	3391	2798	3391	0	3892	0	501	1094	501
IJM0444	36	35	39	35	26	610.5	1.21735	1221	0.670478	0.619544	2	3	0.001638	0.002457	370.5	0.763131	741	0.00269906	0.00134953	32.87	5.44837	32870	0	3.44719	1	111	3.04229e-05	0.00337694	0.0212175	0.0310716	2.48046	1.12024	3	3000	1190	1308	1810	1692	0	3000	2562	2122	2562	0	3000	0	438	878	438
CIM0271	24	27	10	20	38	498.5	0.994018	997	0.655736	0.156354	2	3	0.00200602	0.00300903	721	1.48507	1442	0.00138696	0.000693481	32.87	5.44837	32870	0	3.57828	1	115	3.04229e-05	0.00349863	-0.00169119	0.00430163	2.41857	1.11688	2.991	2991	878	1287	2113	1704	0	2991	2748	2137	2562	0	2991	0	243	854	429
CSL0949	36	20	18	25	28	346	0.68993	692	0.693147	0	2	1	0.00289017	0.00144509	0	0	0	0	0	3.46	0.573512	3460	0	4.33869	1	165	0.000289017	0.0476879	0	-0.0141634	0	0.126214	0.338	338	0	149	0	189	0	338	338	239	338	0	338	0	0	99	0
AAN0823	24	16	45	24	28	346	0.68993	692	0.693147	0	2	1	0.00289017	0.00144509	0	0	0	0	0	3.45	0.571855	3450	0	3.94279	1	115	0.000289855	0.0333333	-0.0831106	0.104969	0	0.126587	0.339	339	78	151	261	188	0	339	304	231	304	0	339	0	35	108	35
JGT0221	45	30	16	40	18	586	1.16849	1172	0.693147	5.00378	2	368	0.00170648	0.313993	2	0.00411946	4	0.5	0.5	15.438	2.55893	15438	0	4.47527	1	255	6.47752e-05	0.0165177	-0.0101111	0.0377142	0	0.542196	1.452	1452	276	629	1176	823	0	1452	1323	1027	1323	0	1452	0	129	425	129
AKH0758	24	38	40	37	27	346	0.68993	692	0.693147	0	2	1	0.00289017	0.00144509	0	0	0	0	0	10.005	1.65838	10005	0	3.21751	1	75	9.995e-05	0.00749625	-0.0233353	0.022961	0	0.3764	1.008	1008	204	442	804	566	0	1008	919	689	919	0	1008	0	89	319	89
HSG0818	18	19	48	36	31	482.5	0.962114	965	0.652579	0	2	1	0.00207254	0.00103627	0	0	0	0	0	32.87	5.44837	32870	0	4.08284	1	253	3.04229e-05	0.00769699	-0.0098551	-0.0190791	0	1.13443	3.038	3038	630	1292	2408	1746	0	3038	2789	2190	2789	0	3038	0	249	848	249
MIL0255	38	16	39	21	27	346	0.68993	692	0.693147	0	2	1	0.00289017	0.00144509	0	0	0	0	0	32.87	5.44837	32870	0	4.36024	1	259	3.04229e-05	0.00787953	-0.0146542	-0.0444615	0	1.13368	3.036	3036	620	1336	2416	1700	0	3036	2787	2133	2787	0	3036	0	249	903	249
JGM0934	30	22	41	22	31	485	0.967099	970	0.651496	0	2	1	0.00206186	0.00103093	0	0	0	0	0	32.87	5.44837	32870	0	4.64569	1	325	3.04229e-05	0.00988744	0.00900724	-0.00132695	0	1.12659	3.017	3017	1208	1341	1809	1676	0	3017	2759	2163	2473	0	3017	0	258	854	544
KCO0122	30	32	26	38	33	580.5	1.15753	1161	0.664409	0.138228	2	2	0.00172265	0.00172265	702	1.44593	1404	0.0014245	0.000712251	32.87	5.44837	32870	0	4.49997	1	286	3.04229e-05	0.00870094	0.0271067	0.0240182	2.43485	1.13256	3.033	3033	892	1340	2141	1693	0	3033	2627	2144	2627	0	3033	0	406	889	406
SGB0140	50	45	40	16	24	594.5	1.18544	1189	0.667718	0.575098	2	3	0.00168209	0.00252313	0	0	0	0	0	3.46	0.573512	3460	0	4.10749	1	142	0.000289017	0.0410405	0.0414431	0.0270158	0	0.125467	0.336	336	130	144	206	192	0	336	285	248	285	0	336	0	51	88	51
NAF0326	33	15	25	20	30	799.5	1.59422	1599	0.668296	0.887492	2	48	0.00125078	0.0300188	895	1.84346	1790	0.00111732	0.000558659	74.034	12.2715	74034	0	3.18252	1	81	1.35073e-05	0.00109409	-0.0183161	0.0141657	5.82899	2.65907	7.121	7121	2186	3112	4935	4009	0	7121	6174	5070	6174	0	7121	0	947	2051	947
IUY0279	38	38	17	21	29	493.5	0.984048	987	0.658311	0.164398	2	3	0.00202634	0.00303951	0	0	0	0	0	31.14	5.16161	31140	0	4.146	1	195	3.2113e-05	0.00626204	-0.0178931	0.00424723	2.47068	1.13144	3.03	3030	1187	1316	1843	1714	0	3030	2805	2170	2554	0	3030	0	225	860	476
EIM0156	19	31	43	45	33	346	0.68993	692	0.693147	0	2	1	0.00289017	0.00144509	0	0	0	0	0	32.87	5.44837	32870	0	3.42071	1	100	3.04229e-05	0.00304229	-0.0161503	-0.00725777	0	1.12547	3.014	3014	1208	1301	1806	1713	0	3014	2572	2167	2572	0	3014	0	442	847	442
ABH0663	47	49	41	11	34	346	0.68993	692	0.693147	0	2	1	0.00289017	0.00144509	0	0	0	0	0	10.034	1.66319	10034	0	4.27501	1	202	9.96612e-05	0.0201316	-0.00268269	-0.0480407	0	0.375653	1.006	1006	104	424	902	582	0	1006	954	722	954	0	1006	0	52	284	52
EZT0640	12	15	27	39	27	598.5	1.19342	1197	0.667679	0.496439	2	2	0.00167084	0.00167084	0	0	0	0	0	10.034	1.66319	10034	0	4.18916	1	186	9.96612e-05	0.018537	-0.0348811	0.00029748	0	0.379014	1.015	1015	423	438	592	577	0	1015	928	720	834	0	1015	0	87	295	181
BAK0964	25	16	22	18	28	346	0.68993	692	0.693147	0	2	1	0.00289017	0.00144509	0	0	0	0	0	3.46	0.573512	3460	0	3.31401	1	84	0.000289017	0.0242775	-0.0248596	-0.0430241	0	0.12696	0.34	340	74	151	266	189	0	340	306	240	306	0	340	0	34	100	34
JCC0225	47	45	40	15	18	1375	2.74177	2750	0.693147	5.30508	2	639	0.000727273	0.232364	0	0	0	0	0	39.408	6.53207	39408	0	3.92412	1	204	2.53756e-05	0.00517661	0	-1.79093e-05	0	1.38462	3.708	3708	0	1604	0	2104	0	3708	3708	2647	3708	0	3708	0	0	1061	0
EMW0105	35	40	17	41	34	346	0.68993	692	0.693147	0	2	1	0.00289017	0.00144509	0	0	0	0	0	39.216	6.50025	39216	0	4.70175	1	366	2.54998e-05	0.00933293	0	-0.0127358	0	1.36146	3.646	3646	0	1614	0	2032	0	3646	3646	2605	3646	0	3646	0	0	1041	0
KLH0596	30	10	35	12	29	294	0.586241	588	0.693147	0	2	1	0.00340136	0.00170068	19	0.0391349	38	0.0526316	0.0263158	2.911	0.482513	2911	0	3.82459	1	101	0.000343525	0.034696	0.00556989	0.161338	0.237785	0.104182	0.279	279	32	119	247	160	0	279	262	202	262	0	279	0	17	77	17
SJF0094	35	19	16	44	30	346	0.68993	692	0.693147	0	2	1	0.00289017	0.00144509	0	0	0	0	0	32.87	5.44837	32870	0	4.12038	1	170	3.04229e-05	0.00517189	-0.0158139	0.00861172	3.82085	1.25467	3.36	3360	1024	1453	2336	1907	0	3360	2888	2430	2888	0	3360	0	472	930	472
CSJ0340	45	24	19	38	25	346	0.68993	692	0.693147	0	2	1	0.00289017	0.00144509	0	0	0	0	0	10.034	1.66319	10034	0	4.02036	1	156	9.96612e-05	0.0155471	0.0155903	-0.0377075	0	0.379761	1.017	1017	199	431	818	586	0	1017	937	729	937	0	1017	0	80	288	80
RMW0542	17	21	20	13	41	161	0.321037	322	0.693147	0	2	1	0.00621118	0.00310559	371.5	0.765191	743	0.00269179	0.0013459	15.418	2.55561	15418	0	4.27008	1	222	6.48593e-05	0.0143988	0	0.0121198	0	0.525019	1.406	1406	0	602	0	804	0	1406	1406	1048	1406	0	1406	0	0	358	0
JHP0583	37	25	40	42	37	695.5	1.38684	1391	0.667282	0.396258	2	3	0.00143781	0.00215672	814.5	1.67765	1629	0.00122775	0.000613874	4.02	0.666335	4020	0	3.62657	1	88	0.000248756	0.0218905	0.00767006	0.0749625	0.32899	0.145631	0.39	390	153	159	237	231	0	390	358	286	323	0	390	0	32	104	67
HSD0457	38	19	20	42	27	346	0.68993	692	0.693147	0	2	1	0.00289017	0.00144509	0	0	0	0	0	3.46	0.573512	3460	0	3.87768	1	129	0.000289017	0.0372832	0.0207333	-0.0857722	0	0.125467	0.336	336	37	143	299	193	0	336	299	250	319	0	336	0	37	86	17
YWW0660	39	35	37	10	36	261	0.520439	522	0.693147	0	2	1	0.00383142	0.00191571	0	0	0	0	0	7.569	1.2546	7569	0	4.07535	1	159	0.000132118	0.0210067	0	-0.0308832	0	0.287901	0.771	771	0	330	0	441	0	771	771	556	771	0	771	0	0	215	0
PGC0066	32	39	28	43	26	346	0.68993	692	0.693147	0	2	1	0.00289017	0.00144509	0	0	0	0	0	39.444	6.53804	39444	0	3.60547	1	108	2.53524e-05	0.00273806	0.0084666	-0.00526283	0	1.37267	3.676	3676	737	1614	2939	2062	0	3676	3337	2609	3337	0	3676	0	339	1067	339
MSO0222	32	12	39	46	28	950	1.89432	1900	0.693147	5.11072	2	490	0.00105263	0.257895	2	0.00411946	4	0.5	0.5	27.086	4.48964	27086	0	3.53427	1	158	3.69194e-05	0.00583327	0	0.00526304	0	0.950709	2.546	2546	0	1107	0	1439	0	2546	2546	1779	2546	0	2546	0	0	767	0
WDV0573	48	36	13	31	33	491	0.979063	982	0.693147	0.502401	2	3	0.00203666	0.00305499	0	0	0	0	0	3.114	0.516161	3114	0	3.62475	1	91	0.00032113	0.0292229	0.0444664	-0.06727	0	0.131815	0.353	353	122	152	231	201	0	353	325	247	299	0	353	0	28	106	54
QRM0739	33	11	26	29	30	365	0.727817	730	0.693147	0.240531	2	3	0.00273973	0.00410959	2981	6.14006	5962	0.000335458	0.000167729	56.052	9.2909	56052	0	3.34763	1	82	1.78406e-05	0.00146293	-0.00319564	0.000286587	0	2.01643	5.4	5400	1665	2375	3735	3025	0	5400	4737	3878	4737	0	5400	0	663	1522	663
ASS0517	36	35	47	44	32	480.5	0.958126	961	0.653442	0	2	1	0.00208117	0.00104058	0	0	0	0	0	10.034	1.66319	10034	0	3.49062	1	98	9.96612e-05	0.00976679	-0.0359576	-0.00136853	0.801303	0.377521	1.011	1011	304	435	707	576	0	1011	894	732	894	0	1011	0	117	279	117
LUR0896	15	11	47	43	28	403	0.803589	806	0.693147	0.463338	2	3	0.00248139	0.00372208	0	0	0	0	0	8.046	1.33366	8046	0	3.28534	1	72	0.000124285	0.00894855	-0.0012537	-0.0446572	0	0.323749	0.867	867	106	381	761	486	0	867	824	626	824	0	867	0	43	241	43
ESH0283	44	30	35	18	31	381	0.759721	762	0.693147	0.629796	2	35	0.00262467	0.0459318	138.5	0.285273	277	0.00722022	0.00361011	32.87	5.44837	32870	0	4.01024	1	183	3.04229e-05	0.00556739	0.00335294	0.0096748	2.18404	1.13854	3.049	3049	879	1339	2170	1710	0	3049	2735	2158	2735	0	3049	0	314	891	314
WBC0192	47	36	39	39	27	517	1.03091	1034	0.658137	0.271703	2	3	0.00193424	0.00290135	133	0.273944	266	0.0075188	0.0037594	51.9	8.60269	51900	0	3.21337	1	81	1.92678e-05	0.00156069	-0.0213963	-0.0187661	5.39577	1.75653	4.704	4704	1863	2053	2841	2651	0	4704	4195	3324	3793	0	4704	0	509	1380	911
PLH0715	42	37	19	37	29	346	0.68993	692	0.693147	0	2	1	0.00289017	0.00144509	0	0	0	0	0	3.46	0.573512	3460	0	4.34144	1	165	0.000289017	0.0476879	-0.0823123	0.0813669	0	0.123973	0.332	332	70	141	262	191	0	332	305	242	305	0	332	0	27	90	27
VSA0230	47	15	25	14	29	452.5	0.902293	905	0.664656	0.353707	2	3	0.00220994	0.00331492	97	0.199794	194	0.0103093	0.00515464	28.12	4.66103	28120	0	4.47422	1	307	3.55619e-05	0.0109175	-0.00706851	-0.00417808	2.08469	0.966019	2.587	2587	762	1141	1825	1446	0	2587	2288	1828	2288	0	2587	0	299	759	299
KJG0910	37	10	31	18	29	346	0.68993	692	0.693147	0	2	1	0.00289017	0.00144509	0	0	0	0	0	10.034	1.66319	10034	0	4.56182	1	255	9.96612e-05	0.0254136	-0.0408983	0.0124906	0	0.370052	0.991	991	203	419	788	572	0	991	913	728	913	0	991	0	78	263	78
DBW0483	17	16	25	21	37	345.5	0.688933	691	0.693146	0	2	1	0.00289436	0.00144718	0	0	0	0	0	56.052	9.2909	56052	0	3.61665	1	133	1.78406e-05	0.0023728	-0.0176052	-0.00521309	0	1.89246	5.068	5068	1004	2263	4064	2805	0	5068	4668	3591	4668	0	5068	0	400	1477	400
KBC0054	42	43	17	41	32	346	0.68993	692	0.693147	0	2	1	0.00289017	0.00144509	0	0	0	0	0	32.87	5.44837	32870	0	3.81555	1	164	3.04229e-05	0.00498935	0	-0.00949701	0	1.11277	2.98	2980	0	1318	0	1662	0	2980	2980	2136	2980	0	2980	0	0	844	0
CSC0217	40	15	30	38	28	467	0.931206	934	0.693147	4.77893	2	289	0.00214133	0.309422	2	0.00411946	4	0.5	0.5	12.885	2.13575	12885	0	4.28073	1	223	7.76096e-05	0.0173069	0	0.00240384	0	0.432412	1.158	1158	0	511	0	647	0	1158	1158	827	1158	0	1158	0	0	331	0
BRS0734	32	39	47	10	30	110	0.219342	220	0.693147	0	2	1	0.00909091	0.00454545	128	0.263646	256	0.0078125	0.00390625	17.82	2.95375	17820	0	3.5814	1	114	5.61167e-05	0.00639731	0.00566225	-0.00250521	1.24267	0.558999	1.497	1497	423	657	1074	840	0	1497	1291	1054	1291	0	1497	0	206	443	206
KNB0022	22	38	45	16	30	346	0.68993	692	0.693147	0	2	1	0.00289017	0.00144509	0	0	0	0	0	39.444	6.53804	39444	0	3.96718	1	184	2.53524e-05	0.00466484	0.00297005	0.0216681	0	1.36146	3.646	3646	748	1578	2898	2068	0	3646	3307	2599	3307	0	3646	0	339	1047	339
PIS0522	44	26	48	40	35	561.5	1.11964	1123	0.665891	0.529174	2	3	0.00178094	0.00267142	0	0	0	0	0	10.034	1.66319	10034	0	3.85089	1	140	9.96612e-05	0.0139526	-0.0708366	0.0263116	0	0.371173	0.994	994	390	432	604	562	0	994	907	715	820	0	994	0	87	279	174
ADD0846	18	19	25	12	35	346	0.68993	692	0.693147	0	2	1	0.00289017	0.00144509	0	0	0	0	0	3.46	0.573512	3460	0	3.84334	1	114	0.000289017	0.032948	-0.0442198	-0.0319136	0	0.124347	0.333	333	76	144	257	189	0	333	290	237	290	0	333	0	43	96	43
MAD0496	34	30	40	42	24	118	0.235294	236	0.693147	0	2	1	0.00847458	0.00423729	0	0	0	0	0	19.116	3.16857	19116	0	3.58283	1	120	5.23122e-05	0.00627746	-0.031445	-0.0100787	0	0.644884	1.727	1727	160	751	1567	976	0	1727	1567	1229	1658	0	1727	0	160	498	69
NKP0236	45	41	19	40	31	355	0.707876	710	0.693147	0	2	1	0.0028169	0.00140845	123	0.253347	246	0.00813008	0.00406504	32.87	5.44837	32870	0	3.9867	1	175	3.04229e-05	0.005324	0.00057119	-0.00908428	3.46254	1.11763	2.993	2993	310	1288	2683	1705	0	2993	2683	2162	2857	0	2993	0	310	831	136
VLB0647	48	40	42	47	24	346	0.68993	692	0.693147	0	2	1	0.00289017	0.00144509	0	0	0	0	0	10.034	1.66319	10034	0	3.56597	1	115	9.96612e-05	0.011461	0.00290685	0.0753176	0	0.380134	1.018	1018	389	443	629	575	0	1018	881	735	881	0	1018	0	137	283	137
DKB0631	34	18	14	46	31	346	0.68993	692	0.693147	0	2	1	0.00289017	0.00144509	0	0	0	0	0	10.034	1.66319	10034	0	3.71326	1	116	9.96612e-05	0.0115607	-0.0101797	0.0232259	0	0.376027	1.007	1007	308	433	699	574	0	1007	900	722	900	0	1007	0	107	285	107
KES0729	20	10	24	45	31	499	0.995015	998	0.657194	0.195173	2	3	0.00200401	0.00300601	0	0	0	0	0	56.052	9.2909	56052	0	3.62311	1	136	1.78406e-05	0.00242632	0.00864783	0.00819515	4.03909	1.87229	5.014	5014	1501	2159	3513	2855	0	5014	4408	3579	4408	0	5014	0	606	1435	606
IBB0696	47	13	36	16	33	502	1.001	1004	0.656538	0.201524	2	3	0.00199203	0.00298805	704	1.45005	1408	0.00142045	0.000710227	3.46	0.573512	3460	0	3.47183	1	76	0.000289017	0.0219653	0.0248302	-0.00596588	0.278502	0.124347	0.333	333	100	152	233	181	0	333	291	226	291	0	333	0	42	107	42
BLL0929	44	49	10	41	39	346	0.68993	692	0.693147	0	2	1	0.00289017	0.00144509	0	0	0	0	0	32.87	5.44837	32870	0	4.21598	1	271	3.04229e-05	0.0082446	0.00722062	0.0140812	0	1.11314	2.981	2981	605	1282	2376	1699	0	2981	2691	2128	2691	0	2981	0	290	853	290
ABC0174	15	41	34	13	32	414.5	0.82652	829	0.651706	0	2	1	0.00241255	0.00120627	638	1.31411	1276	0.0015674	0.000783699	48.095	7.97199	48095	0	4.31268	1	271	2.07922e-05	0.00563468	0.0460251	0.0183762	5.11238	1.5829	4.239	4239	465	1897	3774	2342	0	4239	4018	3001	4018	0	4239	0	221	1238	221
HAH0248	33	43	22	18	29	346	0.68993	692	0.693147	0	2	1	0.00289017	0.00144509	0	0	0	0	0	32.775	5.43262	32775	0	3.58698	1	122	3.05111e-05	0.00372235	0.0122426	0.0235473	0	1.11464	2.985	2985	639	1306	2346	1679	0	2985	2723	2141	2723	0	2985	0	262	844	262
NBC0412	14	25	18	18	31	349	0.695912	698	0.693147	0.0588891	2	4	0.00286533	0.00573066	0	0	0	0	0	34.6	5.73512	34600	0	4.26654	1	238	2.89017e-05	0.00687861	-0.0110531	-0.00151891	0	1.25728	3.367	3367	1048	1431	2319	1936	0	3367	2869	2456	2869	0	3367	0	498	911	498
CRP0456	37	41	28	43	30	346	0.68993	692	0.693147	0	2	1	0.00289017	0.00144509	0	0	0	0	0	3.46	0.573512	3460	0	3.80579	1	116	0.000289017	0.033526	0.0261574	-0.0249698	0.273616	0.125093	0.335	335	135	139	200	196	0	335	303	238	273	0	335	0	32	97	62
JIG0128	25	45	35	18	27	346	0.68993	692	0.693147	0	2	1	0.00289017	0.00144509	0	0	0	0	0	32.775	5.43262	32775	0	3.94895	1	207	3.05111e-05	0.00631579	0	-0.0141866	0	1.13144	3.03	3030	0	1337	0	1693	0	3030	3030	2184	3030	0	3030	0	0	846	0
IJR0825	38	42	39	46	32	346	0.68993	692	0.693147	0	2	1	0.00289017	0.00144509	0	0	0	0	0	3.46	0.573512	3460	0	3.80166	1	128	0.000289017	0.0369942	-0.0895292	-0.00805745	0	0.126214	0.338	338	138	149	200	189	0	338	305	244	271	0	338	0	33	94	67
XWD0923	16	38	45	20	31	344	0.685942	688	0.655334	0	2	1	0.00290698	0.00145349	523.5	1.07827	1047	0.00191022	0.00095511	23.75	3.93668	23750	0	4.37173	1	249	4.21053e-05	0.0104842	-0.0202203	0.00203038	2.88436	0.912248	2.443	2443	764	1091	1679	1352	0	2443	2242	1721	2078	0	2443	0	201	722	365
LDD0560	25	43	39	26	35	50	0.0997009	100	0.693147	0.323756	2	3	0.02	0.03	0	0	0	0	0	3.8	0.629869	3800	0	3.756	1	104	0.000263158	0.0273684	-0.0331766	0.00953002	0.332248	0.149365	0.4	400	132	171	268	229	0	400	365	289	332	0	400	0	35	111	68
ESH0135	35	22	32	44	28	346	0.68993	692	0.693147	0	2	1	0.00289017	0.00144509	0	0	0	0	0	3.46	0.573512	3460	0	4.49549	1	201	0.000289017	0.0580925	0.0199207	0.0750932	0	0.122106	0.327	327	129	146	198	181	0	327	304	231	275	0	327	0	23	96	52
RHO0732	20	10	21	19	34	679	1.35394	1358	0.673545	0.6095	2	3	0.00147275	0.00220913	687	1.41504	1374	0.0014556	0.000727802	56.052	9.2909	56052	0	3.67502	1	169	1.78406e-05	0.00301506	-0.0194112	-0.00247576	6.0228	1.87267	5.015	5015	1497	2178	3518	2837	0	5015	4471	3599	4471	0	5015	0	544	1416	544
DGW0752	40	46	20	40	14	482	0.961117	964	0.652795	0	2	1	0.00207469	0.00103734	0	0	0	0	0	56.052	9.2909	56052	0	4.59275	1	361	1.78406e-05	0.00644045	-0.00905676	-0.0132132	0	1.86184	4.986	4986	2025	2192	2961	2794	0	4986	4529	3550	4102	0	4986	0	457	1436	884
HPR0585	34	46	15	46	35	476.5	0.95015	953	0.655161	0	2	1	0.00209864	0.00104932	0	0	0	0	0	3.46	0.573512	3460	0	4.08653	1	144	0.000289017	0.0416185	-0.0567901	0.0959309	0	0.125467	0.336	336	131	144	205	192	0	336	282	260	282	0	336	0	54	76	54
TBT0461	43	42	13	30	28	346	0.68993	692	0.693147	0	2	1	0.00289017	0.00144509	0	0	0	0	0	3.46	0.573512	3460	0	4.04658	1	120	0.000289017	0.0346821	-0.0806811	0.0806799	0	0.126587	0.339	339	76	143	263	196	0	339	303	246	303	0	339	0	36	93	36
SAK0375	16	20	27	16	31	1414	2.81954	2828	0.693147	5.32857	2	629	0.000707214	0.222419	0	0	0	0	0	39.444	6.53804	39444	0	4.38616	1	307	2.53524e-05	0.00778319	0.00825065	0.022566	0	1.36258	3.649	3649	1439	1586	2210	2063	0	3649	3319	2585	2983	0	3649	0	330	1064	666
BJH0811	48	39	44	14	40	346	0.68993	692	0.693147	0	2	1	0.00289017	0.00144509	0	0	0	0	0	32.87	5.44837	32870	0	4.68856	1	337	3.04229e-05	0.0102525	0	-0.0188274	0	1.13443	3.038	3038	0	1336	0	1702	0	3038	3038	2200	3038	0	3038	0	0	838	0
TVS0006	43	43	37	20	41	498	0.993021	996	0.657595	0.195483	2	3	0.00200803	0.00301205	0	0	0	0	0	98.61	16.3451	98610	0	3.5122	1	129	1.0141e-05	0.00130818	-0.000611028	0.0210964	7.34039	3.35848	8.994	8994	3636	3890	5358	5104	0	8994	8193	6485	7376	0	8994	0	801	2509	1618
FAW0032	43	24	17	37	37	354	0.705882	708	0.693147	0	2	1	0.00282486	0.00141243	0	0	0	0	0	49.478	8.20123	49478	0	3.86421	1	161	2.0211e-05	0.00325397	-0.00230137	0.0338654	0	1.76363	4.723	4723	925	2049	3798	2674	0	4723	4359	3370	4359	0	4723	0	364	1353	364
WSR0241	35	27	15	25	29	421	0.839482	842	0.693147	0.876198	2	30	0.0023753	0.0356295	0	0	0	0	0	32.87	5.44837	32870	0	3.92111	1	184	3.04229e-05	0.00559781	-0.0165786	-0.00737598	3.82736	1.25056	3.349	3349	1032	1461	2317	1888	0	3349	2898	2410	2898	0	3349	0	451	939	451
LRW0970	10	26	39	22	28	346	0.68993	692	0.693147	0	2	1	0.00289017	0.00144509	0	0	0	0	0	3.46	0.573512	3460	0	3.45095	1	85	0.000289017	0.0245665	-0.0714456	-0.0700125	0	0.12584	0.337	337	125	143	212	194	0	337	319	246	289	0	337	0	18	91	48
ZMC0284	42	33	41	30	31	346	0.68993	692	0.693147	0	2	1	0.00289017	0.00144509	0	0	0	0	0	32.87	5.44837	32870	0	3.39131	1	118	3.04229e-05	0.0035899	-0.00432155	-0.0112795	0	1.11912	2.997	2997	627	1300	2370	1697	0	2997	2682	2152	2682	0	2997	0	315	845	315
SAC0687	20	49	37	19	22	346	0.68993	692	0.693147	0	2	1	0.00289017	0.00144509	0	0	0	0	0	32.87	5.44837	32870	0	4.06541	1	224	3.04229e-05	0.00681472	-0.012373	-0.0220628	0	1.13294	3.034	3034	299	1350	2735	1684	0	3034	2735	2170	2918	0	3034	0	299	864	116
CKB0427	38	38	36	43	37	346	0.68993	692	0.693147	0	2	1	0.00289017	0.00144509	0	0	0	0	0	32.87	5.44837	32870	0	4.09919	1	221	3.04229e-05	0.00672346	-0.0214916	-0.0175878	0	1.13107	3.029	3029	655	1322	2374	1707	0	3029	2731	2186	2731	0	3029	0	298	843	298
BTS0011	25	42	16	25	29	346	0.68993	692	0.693147	0	2	1	0.00289017	0.00144509	0	0	0	0	0	65.74	10.8967	65740	0	3.73053	1	164	1.52114e-05	0.00249468	-0.013098	0.00922339	0	2.21434	5.93	5930	1214	2581	4716	3349	0	5930	5452	4249	5452	0	5930	0	478	1681	478
IIA0092	39	30	42	14	27	346	0.68993	692	0.693147	0	2	1	0.00289017	0.00144509	0	0	0	0	0	32.87	5.44837	32870	0	3.84862	1	183	3.04229e-05	0.00556739	0.000100658	0.027847	0	1.11725	2.992	2992	571	1294	2421	1698	0	2992	2782	2146	2782	0	2992	0	210	846	210
WKD0013	42	36	40	27	34	407	0.811565	814	0.693147	0.236033	2	3	0.002457	0.0036855	0	0	0	0	0	65.74	10.8967	65740	0	4.01272	1	189	1.52114e-05	0.00287496	-0.0060671	0.00836115	0	2.26886	6.076	6076	623	2618	5453	3458	0	6076	5791	4336	5791	0	6076	0	285	1740	285
JNJ0556	43	45	22	33	34	345.5	0.688933	691	0.693146	0	2	1	0.00289436	0.00144718	2997.5	6.17405	5995	0.000333611	0.000166806	32.87	5.44837	32870	0	4.40112	1	264	3.04229e-05	0.00803164	-0.0102551	0.00400757	2.14169	1.1236	3.009	3009	901	1293	2108	1716	0	3009	2677	2135	2677	0	3009	0	332	874	332
TLH0648	32	35	18	24	26	346	0.68993	692	0.693147	0	2	1	0.00289017	0.00144509	0	0	0	0	0	10.034	1.66319	10034	0	4.13512	1	182	9.96612e-05	0.0181383	0	0.0287291	0	0.377521	1.011	1011	0	441	0	570	0	1011	1011	734	1011	0	1011	0	0	277	0
IBP0883	30	25	15	11	17	560.5	1.11765	1121	0.663635	0	2	1	0.00178412	0.000892061	0	0	0	0	0	10.38	1.72054	10380	0	4.16364	1	195	9.63391e-05	0.0187861	-0.0508797	0.0467485	0	0.371919	0.996	996	304	438	692	558	0	996	911	719	851	0	996	0	85	277	145
WAS0254	43	37	16	18	35	481.5	0.96012	963	0.653011	0	2	1	0.00207684	0.00103842	0	0	0	0	0	32.87	5.44837	32870	0	4.48713	1	304	3.04229e-05	0.00924855	0.0334919	0.0162346	0	1.13966	3.052	3052	604	1326	2448	1726	0	3052	2786	2188	2786	0	3052	0	266	864	266
QNP0216	19	35	39	26	34	1407	2.80558	2814	0.693147	5.33574	2	639	0.000710732	0.227079	0	0	0	0	0	39.239	6.50406	39239	0	4.24819	1	254	2.54848e-05	0.00647315	0	0.0260813	0	1.38536	3.71	3710	0	1592	0	2118	0	3710	3710	2621	3710	0	3710	0	0	1089	0
KLM0639	20	15	24	40	26	346	0.68993	692	0.693147	0	2	1	0.00289017	0.00144509	0	0	0	0	0	10.005	1.65838	10005	0	3.85004	1	148	9.995e-05	0.0147926	0	0.00960934	0	0.380134	1.018	1018	0	455	0	563	0	1018	1018	717	1018	0	1018	0	0	301	0
AIB0948	42	31	27	20	31	603.5	1.20339	1207	0.666963	0.87164	2	34	0.001657	0.028169	2981.5	6.14109	5963	0.000335402	0.000167701	3.46	0.573512	3460	0	4.06824	1	144	0.000289017	0.0416185	-0.0345013	0.00932331	0.275244	0.122479	0.328	328	39	140	289	188	0	328	289	219	314	0	328	0	39	109	14
RBB0485	40	40	35	30	26	346	0.68993	692	0.693147	0	2	1	0.00289017	0.00144509	0	0	0	0	0	56.052	9.2909	56052	0	3.89597	1	166	1.78406e-05	0.00296154	0	-0.00922958	0	1.87416	5.019	5019	0	2153	0	2866	0	5019	5019	3601	5019	0	5019	0	0	1418	0
RZC0746	15	38	33	43	26	726.5	1.44865	1453	0.655342	0.317403	2	10	0.00137646	0.00688231	0	0	0	0	0	77.76	12.8891	77760	0	4.00337	1	213	1.28601e-05	0.0027392	-0.00366043	-0.00365053	8.29316	2.57394	6.893	6893	2089	3016	4804	3877	0	6893	6176	4933	6176	0	6893	0	717	1960	717
MDM0976	41	40	38	20	31	346	0.68993	692	0.693147	0	2	1	0.00289017	0.00144509	0	0	0	0	0	39.444	6.53804	39444	0	3.81149	1	131	2.53524e-05	0.00332116	0	-3.23857e-05	0	1.38163	3.7	3700	0	1625	0	2075	0	3700	3700	2655	3700	0	3700	0	0	1045	0
XBN0229	34	16	17	40	29	346	0.68993	692	0.693147	0	2	1	0.00289017	0.00144509	0	0	0	0	0	32.87	5.44837	32870	0	3.75526	1	169	3.04229e-05	0.00514147	-0.00683677	-0.0121812	0	1.11688	2.991	2991	608	1320	2383	1671	0	2991	2705	2078	2705	0	2991	0	286	913	286
SMH0291	23	22	10	24	32	770.5	1.53639	1541	0.66356	0.446595	2	3	0.00129786	0.00194679	0	0	0	0	0	4.8	0.795624	4800	0	3.91997	1	151	0.000208333	0.0314583	-0.0538297	0.0446264	0.376221	0.174384	0.467	467	57	205	410	262	0	467	444	342	444	0	467	0	23	125	23
MCD0125	36	26	50	22	23	292.5	0.58325	585	0.662966	0.429323	2	2	0.0034188	0.0034188	66	0.135942	132	0.0151515	0.00757576	16.72	2.77142	16720	0	4.11684	1	175	5.98086e-05	0.0104665	-0.0229786	0.0151423	1.22638	0.575803	1.542	1542	477	647	1065	895	0	1542	1356	1116	1356	0	1542	0	186	426	186
MHG0244	42	46	21	15	22	346	0.68993	692	0.693147	0	2	1	0.00289017	0.00144509	0	0	0	0	0	32.87	5.44837	32870	0	4.00845	1	228	3.04229e-05	0.00693642	0	0.0179892	0	1.11165	2.977	2977	0	1321	0	1656	0	2977	2977	2125	2977	0	2977	0	0	852	0
RAS0432	44	47	40	41	16	474.5	0.946162	949	0.656016	0	2	1	0.00210748	0.00105374	0	0	0	0	0	32.87	5.44837	32870	0	3.80761	1	192	3.04229e-05	0.00584119	0.0166848	0.0271844	0	1.11426	2.984	2984	1176	1305	1808	1679	0	2984	2756	2157	2514	0	2984	0	228	827	470
EIP0997	42	28	20	25	34	346	0.68993	692	0.693147	0	2	1	0.00289017	0.00144509	0	0	0	0	0	32.87	5.44837	32870	0	3.74267	1	156	3.04229e-05	0.00474597	0	0.0022794	0	1.12659	3.017	3017	0	1298	0	1719	0	3017	3017	2161	3017	0	3017	0	0	856	0
EMW0772	46	41	20	12	28	361	0.71984	722	0.693147	0.196939	2	3	0.00277008	0.00415512	130	0.267765	260	0.00769231	0.00384615	10.034	1.66319	10034	0	4.11431	1	171	9.96612e-05	0.0170421	-0.0330211	-0.0346652	0	0.372666	0.998	998	112	450	886	548	0	998	943	685	943	0	998	0	55	313	55
SBQ0786	41	17	19	44	34	346	0.68993	692	0.693147	0	2	1	0.00289017	0.00144509	0	0	0	0	0	49.335	8.17752	49335	0	4.55001	1	318	2.02696e-05	0.00644573	-0.0139502	-0.0200255	0	1.73973	4.659	4659	978	2029	3681	2630	0	4659	4280	3305	4280	0	4659	0	379	1354	379
PDH0716	40	16	14	10	24	512	1.02094	1024	0.655829	0.242132	2	3	0.00195312	0.00292969	673.5	1.38723	1347	0.00148478	0.00074239	3.46	0.573512	3460	0	4.33131	1	189	0.000289017	0.0546243	0.0164428	-0.089857	0.281759	0.12584	0.337	337	128	153	209	184	0	337	296	245	260	0	337	0	41	92	77
GZB0469	46	39	22	45	28	346	0.68993	692	0.693147	0	2	1	0.00289017	0.00144509	0	0	0	0	0	3.45	0.571855	3450	0	3.41929	1	81	0.000289855	0.0234783	0.0753243	0.0737249	0	0.12472	0.334	334	74	136	260	198	0	334	301	234	301	0	334	0	33	100	33
NMB0972	45	22	17	20	29	346	0.68993	692	0.693147	0	2	1	0.00289017	0.00144509	0	0	0	0	0	3.46	0.573512	3460	0	4.36889	1	203	0.000289017	0.0586705	-0.0528131	0.0106228	0	0.125467	0.336	336	38	147	298	189	0	336	298	232	323	0	336	0	38	104	13
ONL0276	48	46	17	41	20	346	0.68993	692	0.693147	0	2	1	0.00289017	0.00144509	0	0	0	0	0	32.87	5.44837	32870	0	4.04424	1	202	3.04229e-05	0.00614542	-0.00520482	-0.00598359	0	1.12696	3.018	3018	303	1297	2715	1721	0	3018	2861	2150	2861	0	3018	0	157	868	157
MBJ0312	22	45	49	12	26	501	0.999003	1002	0.653004	0.145734	2	3	0.00199601	0.00299401	1023.5	2.10814	2047	0.00097704	0.00048852	56.052	9.2909	56052	0	3.70322	1	140	1.78406e-05	0.00249768	0.00450528	0.00657451	0	1.88686	5.053	5053	1530	2172	3523	2881	0	5053	4431	3633	4431	0	5053	0	622	1420	622
DRR0242	39	19	40	41	33	442	0.881356	884	0.693147	0	2	1	0.00226244	0.00113122	0	0	0	0	0	39.6	6.5639	39600	0	3.93751	1	164	2.52525e-05	0.00414141	-0.0308005	0.00585811	3.10586	1.43241	3.836	3836	405	1701	3431	2135	0	3836	3431	2749	3680	0	3836	0	405	1087	156
AJH0175	19	19	16	33	37	405	0.807577	810	0.693147	0	2	1	0.00246914	0.00123457	158.5	0.326468	317	0.00630915	0.00315457	52.938	8.77474	52938	0	3.91406	1	164	1.889e-05	0.00309796	0.00903587	0.00566679	0	1.8581	4.976	4976	529	2134	4447	2842	0	4976	4447	3547	4733	0	4976	0	529	1429	243
LQP0508	26	44	21	40	27	575.5	1.14756	1151	0.664327	0.547167	2	3	0.00173762	0.00260643	0	0	0	0	0	10.034	1.66319	10034	0	3.92654	1	169	9.96612e-05	0.0168427	0.00902919	-0.0245675	0	0.370052	0.991	991	292	431	699	560	0	991	882	721	882	0	991	0	109	270	109
DVW0103	40	45	44	21	29	346	0.68993	692	0.693147	0	2	1	0.00289017	0.00144509	0	0	0	0	0	32.87	5.44837	32870	0	4.15745	1	228	3.04229e-05	0.00693642	0	-0.0212356	0	1.13854	3.049	3049	0	1329	0	1720	0	3049	3049	2166	3049	0	3049	0	0	883	0
SMB0804	38	10	19	36	33	346	0.68993	692	0.693147	0	2	1	0.00289017	0.00144509	0	0	0	0	0	32.87	5.44837	32870	0	3.43347	1	97	3.04229e-05	0.00295102	0	0.0214639	0	1.1348	3.039	3039	0	1327	0	1712	0	3039	3039	2153	3039	0	3039	0	0	886	0
KBG0549	16	19	37	10	32	509.5	1.01595	1019	0.654628	0.214171	2	3	0.00196271	0.00294406	108	0.222451	216	0.00925926	0.00462963	32.87	5.44837	32870	0	4.48347	1	310	3.04229e-05	0.00943109	0.00859704	0.0123504	2.74267	1.25653	3.365	3365	1009	1478	2356	1887	0	3365	2892	2434	2892	0	3365	0	473	931	473
BAH0875	43	19	26	17	30	465	0.927218	930	0.693147	0.338573	2	3	0.00215054	0.00322581	0	0	0	0	0	56.052	9.2909	56052	0	3.79094	1	151	1.78406e-05	0.00269393	-0.00142272	-0.0150609	0	2.0112	5.386	5386	556	2329	4830	3057	0	5386	4830	3840	5196	0	5386	0	556	1546	190
SLT0907	16	15	43	27	27	173	0.344965	346	0.693147	0	2	1	0.00578035	0.00289017	0	0	0	0	0	5.017	0.831593	5017	0	4.00123	1	145	0.000199322	0.0289017	-0.00138535	-0.0224522	0	0.186333	0.499	499	104	224	395	275	0	499	442	361	442	0	499	0	57	138	57
JAV0361	36	45	40	45	33	1384	2.75972	2768	0.693147	5.29942	2	625	0.000722543	0.225795	0	0	0	0	0	39.377	6.52694	39377	0	4.12405	1	245	2.53955e-05	0.00622191	0.00327344	-0.0320193	0	1.36632	3.659	3659	749	1582	2910	2077	0	3659	3324	2642	3324	0	3659	0	335	1017	335
COM0321	38	18	34	18	27	346	0.68993	692	0.693147	0	2	1	0.00289017	0.00144509	0	0	0	0	0	56.052	9.2909	56052	0	4.33892	1	291	1.78406e-05	0.00519161	0	-0.0199938	0	1.87304	5.016	5016	0	2144	0	2872	0	5016	5016	3596	5016	0	5016	0	0	1420	0
CCC0393	35	30	40	16	26	346	0.68993	692	0.693147	0	2	1	0.00289017	0.00144509	0	0	0	0	0	32.87	5.44837	32870	0	4.33948	1	276	3.04229e-05	0.00839671	-0.0214304	-0.00947332	0	1.14115	3.056	3056	299	1317	2757	1739	0	3056	2920	2219	2920	0	3056	0	136	837	136
QSV0778	17	23	36	35	33	346	0.68993	692	0.693147	0	2	1	0.00289017	0.00144509	0	0	0	0	0	10.034	1.66319	10034	0	4.1752	1	178	9.96612e-05	0.0177397	0	0.020784	0	0.377521	1.011	1011	0	443	0	568	0	1011	1011	710	1011	0	1011	0	0	301	0
BMC0547	41	18	22	21	35	346	0.68993	692	0.693147	0	2	1	0.00289017	0.00144509	0	0	0	0	0	32.87	5.44837	32870	0	4.50151	1	278	3.04229e-05	0.00845756	0	-0.00265295	0	1.13294	3.034	3034	0	1327	0	1707	0	3034	3034	2149	3034	0	3034	0	0	885	0
AWM0764	47	37	39	42	36	346	0.68993	692	0.693147	0	2	1	0.00289017	0.00144509	0	0	0	0	0	10.034	1.66319	10034	0	4.47256	1	208	9.96612e-05	0.0207295	-0.0382935	0.00622553	0	0.374533	1.003	1003	108	441	895	562	0	1003	952	714	952	0	1003	0	51	289	51
FXF0957	35	25	47	36	28	346	0.68993	692	0.693147	0	2	1	0.00289017	0.00144509	0	0	0	0	0	3.46	0.573512	3460	0	3.79682	1	130	0.000289017	0.0375723	-0.0451633	0.0520521	0	0.125093	0.335	335	67	154	268	181	0	335	302	244	302	0	335	0	33	91	33
SVS0871	23	15	34	28	33	604	1.20439	1208	0.668332	0.644682	2	3	0.00165563	0.00248344	0	0	0	0	0	56.052	9.2909	56052	0	4.16962	1	214	1.78406e-05	0.00381788	0.00812633	0.0314201	0	1.88125	5.038	5038	2005	2195	3033	2843	0	5038	4688	3517	4266	0	5038	0	350	1521	772
DJS0682	22	23	36	13	30	346	0.68993	692	0.693147	0	2	1	0.00289017	0.00144509	0	0	0	0	0	32.87	5.44837	32870	0	4.35351	1	244	3.04229e-05	0.00742318	0	-0.0125961	0	1.12136	3.003	3003	0	1323	0	1680	0	3003	3003	2133	3003	0	3003	0	0	870	0
NHE0919	25	16	32	21	24	479	0.955135	958	0.654088	0	2	1	0.00208768	0.00104384	0	0	0	0	0	32.87	5.44837	32870	0	4.01577	1	213	3.04229e-05	0.00648007	0.00108177	-0.0107576	2.42834	1.13406	3.037	3037	1241	1339	1796	1698	0	3037	2811	2166	2559	0	3037	0	226	871	478
MPT0376	19	37	41	48	35	591.5	1.17946	1183	0.66384	0.486545	2	3	0.00169062	0.00253593	407.5	0.839341	815	0.00245399	0.00122699	32.76	5.43013	32760	0	3.93395	1	196	3.0525e-05	0.00598291	0.013308	-0.0118105	2.61401	1.19305	3.195	3195	959	1387	2236	1808	0	3195	2877	2321	2877	0	3195	0	318	874	318
AQD0820	41	31	27	24	39	346	0.68993	692	0.693147	0	2	1	0.00289017	0.00144509	0	0	0	0	0	32.87	5.44837	32870	0	4.2862	1	224	3.04229e-05	0.00681472	0.037884	-0.0161643	0	1.12696	3.018	3018	594	1345	2424	1673	0	3018	2751	2163	2751	0	3018	0	267	855	267
YEV0793	40	37	42	15	22	346	0.68993	692	0.693147	0	2	1	0.00289017	0.00144509	0	0	0	0	0	32.87	5.44837	32870	0	3.9507	1	175	3.04229e-05	0.005324	-0.026583	0.0125539	0	1.12211	3.005	3005	607	1322	2398	1683	0	3005	2731	2127	2731	0	3005	0	274	878	274
ZCF0590	42	42	42	25	31	346	0.68993	692	0.693147	0	2	1	0.00289017	0.00144509	0	0	0	0	0	3.45	0.571855	3450	0	4.06926	1	122	0.000289855	0.0353623	0	0.0206608	0	0.122853	0.329	329	0	140	0	189	0	329	329	229	329	0	329	0	0	100	0
KQC0708	34	18	39	42	23	346	0.68993	692	0.693147	0	2	1	0.00289017	0.00144509	0	0	0	0	0	3.46	0.573512	3460	0	3.88528	1	121	0.000289017	0.0349711	0	0.0648596	0	0.125467	0.336	336	0	148	0	188	0	336	336	235	336	0	336	0	0	101	0
LJR0523	32	21	11	33	25	170.5	0.33998	341	0.693143	0	2	1	0.0058651	0.00293255	6	0.0123584	12	0.166667	0.0833333	4.818	0.798608	4818	0	4.52606	1	213	0.000207555	0.0442092	-0.0507921	-0.0225221	0	0.179238	0.48	480	198	217	282	263	0	480	443	341	396	0	480	0	37	139	84
CQH0701	35	50	39	50	32	481.5	0.96012	963	0.653011	0	2	1	0.00207684	0.00103842	135.5	0.279094	271	0.00738007	0.00369004	3.46	0.573512	3460	0	4.31505	1	185	0.000289017	0.0534682	0.00245776	0.04156	0.260586	0.12472	0.334	334	107	156	227	178	0	334	293	234	293	0	334	0	41	100	41
PDW0259	43	32	38	36	33	519.5	1.03589	1039	0.659755	0.552738	2	40	0.00192493	0.0384986	0	0	0	0	0	32.87	5.44837	32870	0	4.43253	1	274	3.04229e-05	0.00833587	0.00853375	0.029075	0	1.11949	2.998	2998	309	1311	2689	1687	0	2998	2689	2111	2885	0	2998	0	309	887	113
FWM0707	50	36	35	18	34	374	0.745763	748	0.693147	0.31621	2	3	0.0026738	0.0040107	0	0	0	0	0	3.46	0.573512	3460	0	4.04918	1	131	0.000289017	0.0378613	0.00972152	-0.0345525	0	0.124347	0.333	333	136	142	197	191	0	333	286	233	286	0	333	0	47	100	47
HDS0367	50	42	16	30	19	1517.5	3.02592	3035	0.689036	4.93129	2	630	0.000658979	0.207578	1361	2.8033	2722	0.000734754	0.225202	39.42	6.53406	39420	0	4.26974	1	285	2.53678e-05	0.00722983	0.0125967	0.0126375	0	1.354	3.626	3626	1508	1581	2118	2045	0	3626	3354	2574	3018	0	3626	0	272	1052	608
JRH0455	19	21	42	20	34	55	0.109671	110	0.693147	0	2	1	0.0181818	0.00909091	0	0	0	0	0	0.55	0.0911653	550	0	3.5758	1	57	0.00181818	0.103636	-0.0416667	-0.250914	0	0.0190441	0.051	51	3	23	48	28	0	51	48	33	50	0	51	0	3	18	1
SER0165	20	15	24	17	27	346	0.68993	692	0.693147	0	2	1	0.00289017	0.00144509	0	0	0	0	0	39.33	6.51914	39330	0	3.69175	1	115	2.54259e-05	0.00292398	0	0.00134636	0	1.38125	3.699	3699	0	1593	0	2106	0	3699	3699	2642	3699	0	3699	0	0	1057	0
SBD0913	45	16	19	19	42	346	0.68993	692	0.693147	0	2	1	0.00289017	0.00144509	0	0	0	0	0	10.034	1.66319	10034	0	4.26878	1	216	9.96612e-05	0.0215268	0.0189358	-0.00237502	0.796417	0.3764	1.008	1008	394	448	614	560	0	1008	948	722	850	0	1008	0	60	286	158
JKF0465	10	37	12	17	32	420	0.837488	840	0.693147	0	2	1	0.00238095	0.00119048	0	0	0	0	0	4.2	0.696171	4200	0	3.71937	1	111	0.000238095	0.0264286	-0.0330174	0.00807408	0	0.150485	0.403	403	47	170	356	233	0	403	356	290	384	0	403	0	47	113	19
CFW0264	19	32	17	20	27	60	0.119641	120	0.693147	0	2	1	0.0166667	0.00833333	0	0	0	0	0	5.7	0.944804	5700	0	3.63231	1	119	0.000175439	0.0208772	0	0.0482944	0	0.195668	0.524	524	0	232	0	292	0	524	524	389	524	0	524	0	0	135	0
BNR0965	47	19	15	20	22	481	0.959123	962	0.653227	0	2	1	0.002079	0.0010395	0	0	0	0	0	3.46	0.573512	3460	0	4.43307	1	185	0.000289017	0.0534682	0.0136934	0.0167243	0.275244	0.124347	0.333	333	134	140	199	193	0	333	311	235	278	0	333	0	22	98	55
ASV0946	35	12	46	17	26	478	0.953141	956	0.654518	0	2	1	0.00209205	0.00104603	0	0	0	0	0	3.45	0.571855	3450	0	3.76601	1	116	0.000289855	0.0336232	-0.0187385	0.0316265	0.270358	0.1236	0.331	331	138	139	193	192	0	331	294	236	262	0	331	0	37	95	69
KNG0672	21	40	18	20	27	301	0.600199	602	0.693147	0	2	1	0.00332226	0.00166113	0	0	0	0	0	28.595	4.73976	28595	0	4.24989	1	235	3.49711e-05	0.00821822	0.0308505	-0.00738592	0	0.974981	2.611	2611	507	1139	2104	1472	0	2611	2384	1887	2384	0	2611	0	227	724	227
NNA0610	21	35	18	43	26	346	0.68993	692	0.693147	0	2	1	0.00289017	0.00144509	0	0	0	0	0	55.89	9.26405	55890	0	4.6651	1	337	1.78923e-05	0.0060297	0	-0.0148463	0	1.88387	5.045	5045	0	2205	0	2840	0	5045	5045	3594	5045	0	5045	0	0	1451	0
KQS0415	35	42	13	14	34	346	0.68993	692	0.693147	0	2	1	0.00289017	0.00144509	0	0	0	0	0	32.775	5.43262	32775	0	4.13681	1	192	3.05111e-05	0.00585812	-0.0265335	0.0094063	0	1.13219	3.032	3032	641	1348	2391	1684	0	3032	2743	2153	2743	0	3032	0	289	879	289
MHH0180	19	41	35	10	29	379.5	0.75673	759	0.653992	0	2	1	0.00263505	0.00131752	0	0	0	0	0	7.398	1.22626	7398	0	4.30441	1	188	0.000135172	0.0254123	-0.0229968	-0.0401547	0.640065	0.300597	0.805	805	82	340	723	465	0	805	769	576	769	0	805	0	36	229	36
EGD0132	37	38	33	15	22	189	0.376869	378	0.693147	0	2	1	0.00529101	0.0026455	416.5	0.857878	833	0.00240096	0.00120048	2.037	0.337643	2037	0	3.26567	1	68	0.000490918	0.0333824	-0.0649748	-0.0768626	0	0.0728155	0.195	195	21	83	174	112	0	195	174	150	187	0	195	0	21	45	8
VTT0385	14	26	17	36	28	379	0.755733	758	0.693147	0.592839	2	32	0.00263852	0.0422164	2735	5.63337	5470	0.000365631	0.000182815	32.87	5.44837	32870	0	4.49159	1	265	3.04229e-05	0.00806206	-0.0078656	-0.00425321	0	1.1068	2.964	2964	314	1293	2650	1671	0	2964	2829	2132	2829	0	2964	0	135	832	135
ASG0692	26	40	41	23	27	346	0.68993	692	0.693147	0	2	1	0.00289017	0.00144509	0	0	0	0	0	32.87	5.44837	32870	0	4.16071	1	224	3.04229e-05	0.00681472	0.00997294	-0.000588113	0	1.1165	2.99	2990	304	1316	2686	1674	0	2990	2837	2126	2837	0	2990	0	153	864	153
WPR0368	48	34	40	17	31	1735	3.45962	3470	0.693147	5.41817	2	720	0.000576369	0.207493	0	0	0	0	0	48.533	8.04459	48533	0	4.10141	1	241	2.06045e-05	0.00496569	-0.0129868	0.0113451	0	1.69305	4.534	4534	431	1985	4103	2549	0	4534	4344	3233	4344	0	4534	0	190	1301	190
HAV0121	46	43	38	37	27	346	0.68993	692	0.693147	0	2	1	0.00289017	0.00144509	0	0	0	0	0	32.775	5.43262	32775	0	4.33119	1	269	3.05111e-05	0.00820748	0	-0.0102343	0	1.14115	3.056	3056	0	1318	0	1738	0	3056	3056	2169	3056	0	3056	0	0	887	0
HCC0344	25	11	41	26	22	346	0.68993	692	0.693147	0	2	1	0.00289017	0.00144509	0	0	0	0	0	10.034	1.66319	10034	0	3.91494	1	153	9.96612e-05	0.0152482	0.0141937	0.0251539	0	0.373413	1	1000	395	428	605	572	0	1000	861	700	861	0	1000	0	139	300	139
UBF0645	34	20	34	23	31	346	0.68993	692	0.693147	0	2	1	0.00289017	0.00144509	0	0	0	0	0	10.005	1.65838	10005	0	4.02641	1	164	9.995e-05	0.0163918	0	0.0551006	0	0.37528	1.005	1005	0	451	0	554	0	1005	1005	701	1005	0	1005	0	0	304	0
TSR0676	43	40	26	19	33	482.5	0.962114	965	0.652579	0	2	1	0.00207254	0.00103627	712	1.46653	1424	0.00140449	0.000702247	34.6	5.73512	34600	0	4.04975	1	194	2.89017e-05	0.00560694	-0.000643904	0.019007	2.443	1.12584	3.015	3015	908	1330	2107	1685	0	3015	2688	2141	2688	0	3015	0	327	874	327
NKH0979	30	39	42	22	35	581.5	1.15952	1163	0.663667	0.557359	2	3	0.00171969	0.00257954	0	0	0	0	0	39.444	6.53804	39444	0	3.91064	1	163	2.53524e-05	0.00413244	-0.0104895	-0.0234083	2.99023	1.3947	3.735	3735	1534	1650	2201	2085	0	3735	3406	2664	3068	0	3735	0	329	1071	667
SXM0895	14	18	15	33	25	346	0.68993	692	0.693147	0	2	1	0.00289017	0.00144509	0	0	0	0	0	10.034	1.66319	10034	0	3.83384	1	132	9.96612e-05	0.0131553	-0.0226981	-0.055504	0	0.374533	1.003	1003	103	436	900	567	0	1003	900	706	961	0	1003	0	103	297	42
KCS0173	39	20	50	20	30	549	1.09472	1098	0.662142	0.435868	2	3	0.00182149	0.00273224	357	0.735324	714	0.00280112	0.00140056	52.938	8.77474	52938	0	3.95765	1	161	1.889e-05	0.00304129	0.0128064	0.00819288	3.76059	1.7472	4.679	4679	1893	2062	2786	2617	0	4679	4049	3315	4049	0	4679	0	630	1364	630
CCA0046	36	43	25	15	28	804	1.60319	1608	0.693147	5.05273	2	447	0.00124378	0.277985	755.5	1.55613	1511	0.00132363	0.28458	22.744	3.76993	22744	0	3.31818	1	113	4.39676e-05	0.00496834	-0.0133126	0.00566547	2.55375	0.805452	2.157	2157	637	937	1520	1220	0	2157	1902	1529	1902	0	2157	0	255	628	255
PMV0850	23	39	12	42	23	538.5	1.07378	1077	0.662563	0.365759	2	3	0.00185701	0.00278552	374	0.77034	748	0.0026738	0.0013369	3.45	0.571855	3450	0	4.08409	1	139	0.000289855	0.0402899	-0.0261656	0.0487081	0.273616	0.12696	0.34	340	38	153	302	187	0	340	302	238	323	0	340	0	38	102	17
PKB0281	39	12	44	26	25	346	0.68993	692	0.693147	0	2	1	0.00289017	0.00144509	0	0	0	0	0	32.87	5.44837	32870	0	3.59857	1	105	3.04229e-05	0.0031944	0	0.00554569	0	1.12808	3.021	3021	0	1315	0	1706	0	3021	3021	2182	3021	0	3021	0	0	839	0
MIC0726	32	41	43	17	23	346	0.68993	692	0.693147	0	2	1	0.00289017	0.00144509	0	0	0	0	0	56.052	9.2909	56052	0	4.2692	1	241	1.78406e-05	0.00429958	-0.0040879	0.00629479	0	1.88163	5.039	5039	1009	2163	4030	2876	0	5039	4683	3658	4683	0	5039	0	356	1381	356
SDO0170	35	47	22	45	26	476.5	0.95015	953	0.655161	0	2	1	0.00209864	0.00104932	0	0	0	0	0	55.728	9.2372	55728	0	4.33163	1	234	1.79443e-05	0.00419897	-0.00431653	-0.00471598	0	1.87304	5.016	5016	1496	2214	3520	2802	0	5016	4368	3560	4368	0	5016	0	648	1456	648
VAA0087	36	44	42	18	23	554	1.10469	1108	0.662251	0.460695	2	3	0.00180505	0.00270758	0	0	0	0	0	32.87	5.44837	32870	0	3.92681	1	176	3.04229e-05	0.00535443	0.0314451	-0.0223282	2.40391	1.12435	3.011	3011	922	1269	2089	1742	0	3011	2583	2161	2583	0	3011	0	428	850	428
ELB0847	12	17	16	19	28	381	0.759721	762	0.693147	0.318747	2	3	0.00262467	0.00393701	0	0	0	0	0	3.45	0.571855	3450	0	3.65417	1	95	0.000289855	0.0275362	-0.0336873	0.0781957	0	0.125467	0.336	336	43	156	293	180	0	336	317	247	317	0	336	0	19	89	19
SBK0161	14	27	23	41	39	575	1.14656	1150	0.666561	0.532108	2	3	0.00173913	0.0026087	0	0	0	0	0	65.74	10.8967	65740	0	3.89609	1	206	1.52114e-05	0.00313356	-0.000401345	-0.0166166	4.86482	2.24085	6.001	6001	1836	2604	4165	3397	0	6001	5322	4281	5322	0	6001	0	679	1720	679
ASL0378	15	15	41	21	27	483	0.963111	966	0.652363	0	2	1	0.00207039	0.0010352	0	0	0	0	0	32.87	5.44837	32870	0	3.35875	1	115	3.04229e-05	0.00349863	-0.0144254	-0.0318799	0	1.11725	2.992	2992	625	1302	2367	1690	0	2992	2673	2136	2673	0	2992	0	319	856	319
TLM0797	43	42	34	23	36	346	0.68993	692	0.693147	0	2	1	0.00289017	0.00144509	0	0	0	0	0	32.87	5.44837	32870	0	4.24861	1	246	3.04229e-05	0.00748403	0.0175958	-0.0156717	0	1.1236	3.009	3009	1166	1280	1843	1729	0	3009	2735	2192	2457	0	3009	0	274	817	552
SOF0808	45	40	38	22	27	346	0.68993	692	0.693147	0	2	1	0.00289017	0.00144509	0	0	0	0	0	32.87	5.44837	32870	0	4.12898	1	195	3.04229e-05	0.00593246	-0.00280454	-0.00520859	0	1.13032	3.027	3027	602	1343	2425	1684	0	3027	2807	2135	2807	0	3027	0	220	892	220
SGM0021	41	12	26	41	33	485.5	0.968096	971	0.65128	0	2	1	0.00205973	0.00102987	1034.5	2.13079	2069	0.000966651	0.000483325	39.444	6.53804	39444	0	4.3714	1	266	2.53524e-05	0.00674374	-0.0236648	-0.00401277	0	1.37491	3.682	3682	1107	1582	2575	2100	0	3682	3196	2680	3196	0	3682	0	486	1002	486
MYD0978	39	32	36	13	32	255	0.508475	510	0.693147	0	2	1	0.00392157	0.00196078	7	0.0144181	14	0.142857	0.0714286	28.617	4.74341	28617	0	4.16607	1	227	3.49443e-05	0.00793235	-0.0176312	0.00709592	0	1.00336	2.687	2687	547	1139	2140	1548	0	2687	2502	1927	2502	0	2687	0	185	760	185
FBA0348	41	44	40	36	27	348	0.693918	696	0.693147	0	2	1	0.00287356	0.00143678	0	0	0	0	0	49.478	8.20123	49478	0	4.11695	1	196	2.0211e-05	0.00396136	0	-0.00257146	0.00162866	1.75653	4.704	4704	0	2040	0	2664	0	4704	4704	3323	4704	0	4704	0	0	1381	0
ARL0034	41	39	27	21	26	346	0.68993	692	0.693147	0	2	1	0.00289017	0.00144509	0	0	0	0	0	49.478	8.20123	49478	0	3.6731	1	157	2.0211e-05	0.00317313	0.000402081	0.00833076	0	1.74384	4.67	4670	946	2021	3724	2649	0	4670	4327	3375	4327	0	4670	0	343	1295	343
YJF0532	40	35	23	47	26	575	1.14656	1150	0.663206	0.521142	2	3	0.00173913	0.0026087	0	0	0	0	0	10.034	1.66319	10034	0	3.23821	1	66	9.96612e-05	0.00657764	-0.0513546	0.029618	0.806189	0.371173	0.994	994	285	444	709	550	0	994	914	693	851	0	994	0	80	301	143
RJM0381	41	47	44	41	25	364	0.725823	728	0.693147	0.231171	2	3	0.00274725	0.00412088	0	0	0	0	0	32.87	5.44837	32870	0	4.015	1	202	3.04229e-05	0.00614542	-0.000519176	0.0208954	2.4316	1.1292	3.024	3024	1213	1314	1811	1710	0	3024	2765	2159	2490	0	3024	0	259	865	534
VSS0154	43	49	10	40	30	213.5	0.425723	427	0.693144	0	2	1	0.00468384	0.00234192	461	0.949537	922	0.0021692	0.0010846	24.506	4.06199	24506	0	3.53967	1	116	4.08063e-05	0.00473353	0.0282719	-0.0152231	1.82248	0.859223	2.301	2301	675	984	1626	1317	0	2301	1975	1653	1975	0	2301	0	326	648	326
JMW0638	43	21	30	18	30	346	0.68993	692	0.693147	0	2	1	0.00289017	0.00144509	0	0	0	0	0	10.034	1.66319	10034	0	3.45205	1	93	9.96612e-05	0.00926849	0.106872	-0.0392419	0	0.376027	1.007	1007	207	442	800	565	0	1007	906	716	906	0	1007	0	101	291	101
IKR0401	40	42	24	16	29	287	0.572283	574	0.693147	0	2	1	0.00348432	0.00174216	567	1.16787	1134	0.00176367	0.000881834	27.375	4.53754	27375	0	4.364	1	254	3.65297e-05	0.00927854	-0.0102497	-0.0136325	0	0.931665	2.495	2495	507	1092	1988	1403	0	2495	2274	1799	2274	0	2495	0	221	696	221
EMS0317	15	21	44	10	31	346	0.68993	692	0.693147	0	2	1	0.00289017	0.00144509	0	0	0	0	0	56.052	9.2909	56052	0	4.41676	1	305	1.78406e-05	0.00544138	-0.00282146	-0.0195509	0	1.854	4.965	4965	977	2173	3988	2792	0	4965	4627	3564	4627	0	4965	0	338	1401	338
FTM0406	31	15	38	16	34	249	0.49651	498	0.693147	0	2	1	0.00401606	0.00200803	18	0.0370752	36	0.0555556	0.0277778	23.277	3.85828	23277	0	4.37699	1	259	4.29609e-05	0.0111269	0	-0.0298824	0	0.79761	2.136	2136	0	950	0	1186	0	2136	2136	1505	2136	0	2136	0	0	631	0
RAR0725	32	32	25	20	35	171	0.340977	342	0.693147	0	2	1	0.00584795	0.00292398	348	0.716787	696	0.00287356	0.00143678	1.859	0.308139	1859	0	3.30624	1	66	0.000537924	0.035503	-0.0611702	-0.0258238	0	0.0657207	0.176	176	24	76	152	100	0	176	166	130	166	0	176	0	10	46	10
MNS0224	46	21	22	45	30	1413	2.81755	2826	0.693147	5.36464	2	659	0.000707714	0.233192	0	0	0	0	0	39.304	6.51484	39304	0	4.24273	1	245	2.54427e-05	0.00623346	-0.00723744	-0.0217183	0	1.37715	3.688	3688	724	1579	2964	2109	0	3688	3353	2705	3353	0	3688	0	335	983	335
WVB0539	43	16	18	42	31	346	0.68993	692	0.693147	0	2	1	0.00289017	0.00144509	0	0	0	0	0	49.478	8.20123	49478	0	4.48421	1	285	2.0211e-05	0.00576014	-0.00694955	0.018584	0	1.72853	4.629	4629	467	1993	4162	2636	0	4629	4162	3266	4443	0	4629	0	467	1363	186
SSG0250	35	40	20	36	25	486	0.969093	972	0.651062	0	2	1	0.00205761	0.00102881	0	0	0	0	0	32.775	5.43262	32775	0	3.79996	1	176	3.05111e-05	0.00536995	0.00229286	0.0122267	0	1.12584	3.015	3015	1218	1321	1797	1694	0	3015	2788	2153	2526	0	3015	0	227	862	489
MLM0950	24	20	29	23	36	674.5	1.34497	1349	0.662735	0.381541	2	3	0.00148258	0.00222387	847	1.74459	1694	0.00118064	0.000590319	4.21	0.697829	4210	0	4.35185	1	194	0.00023753	0.0460808	-0.0405536	-0.0911935	0.34202	0.150859	0.404	404	130	164	274	240	0	404	365	292	337	0	404	0	39	112	67
HPH0075	40	42	48	25	28	562.5	1.12164	1125	0.652905	0	2	1	0.00177778	0.000888889	3172.5	6.5345	6345	0.000315209	0.000157604	72.72	12.0537	72720	0	4.13786	1	238	1.37514e-05	0.00327283	-0.00409624	-0.0209277	6.06352	2.77633	7.435	7435	2281	3246	5154	4189	0	7435	6426	5289	6426	0	7435	0	1009	2146	1009
VMJ0546	20	37	29	39	26	481	0.959123	962	0.653227	0	2	1	0.002079	0.0010395	705	1.45211	1410	0.00141844	0.00070922	32.87	5.44837	32870	0	4.3109	1	218	3.04229e-05	0.00663219	0.000736911	-0.00769013	2.42508	1.12621	3.016	3016	1235	1308	1781	1708	0	3016	2751	2149	2474	0	3016	0	265	867	542
NLO0131	19	13	46	40	29	346	0.68993	692	0.693147	0	2	1	0.00289017	0.00144509	0	0	0	0	0	3.46	0.573512	3460	0	4.32968	1	173	0.000289017	0.05	0	0.0269513	0	0.125093	0.335	335	0	140	0	195	0	335	335	236	335	0	335	0	0	99	0
PES0085	35	24	18	30	22	480	0.957129	960	0.653658	0	2	1	0.00208333	0.00104167	0	0	0	0	0	39.444	6.53804	39444	0	4.0658	1	171	2.53524e-05	0.00433526	0.0136963	-0.00393229	0	1.37939	3.694	3694	1489	1613	2205	2081	0	3694	3385	2613	3053	0	3694	0	309	1081	641
OHC0973	42	24	42	17	35	346	0.68993	692	0.693147	0	2	1	0.00289017	0.00144509	0	0	0	0	0	3.46	0.573512	3460	0	4.41117	1	211	0.000289017	0.0609827	0	-0.0590326	0	0.12472	0.334	334	0	152	0	182	0	334	334	233	334	0	334	0	0	101	0
NMF0780	44	38	36	20	34	346	0.68993	692	0.693147	0	2	1	0.00289017	0.00144509	0	0	0	0	0	10.034	1.66319	10034	0	3.90656	1	159	9.96612e-05	0.0158461	0.0417122	-0.0308465	0	0.373413	1	1000	418	420	582	580	0	1000	922	737	827	0	1000	0	78	263	173
LEM0605	46	50	40	39	26	346	0.68993	692	0.693147	0	2	1	0.00289017	0.00144509	0	0	0	0	0	56.052	9.2909	56052	0	4.43984	1	294	1.78406e-05	0.00524513	-0.0182625	-0.00999966	0	1.85138	4.958	4958	944	2135	4014	2823	0	4958	4475	3583	4475	0	4958	0	483	1375	483
BEC0505	35	21	30	19	32	346	0.68993	692	0.693147	0	2	1	0.00289017	0.00144509	0	0	0	0	0	52.938	8.77474	52938	0	3.77658	1	174	1.889e-05	0.00328686	0.00226996	0.00910048	0	1.87416	5.019	5019	1524	2140	3495	2879	0	5019	4455	3655	4455	0	5019	0	564	1364	564
OLF0504	41	43	20	41	31	346	0.68993	692	0.693147	0	2	1	0.00289017	0.00144509	0	0	0	0	0	56.052	9.2909	56052	0	4.42541	1	314	1.78406e-05	0.00560194	0	-0.0126221	0	1.87901	5.032	5032	0	2207	0	2825	0	5032	5032	3622	5032	0	5032	0	0	1410	0
KVS0425	20	19	21	30	35	346	0.68993	692	0.693147	0	2	1	0.00289017	0.00144509	0	0	0	0	0	32.775	5.43262	32775	0	4.03195	1	179	3.05111e-05	0.00546148	-0.0158797	-0.0382061	0	1.12547	3.014	3014	615	1322	2399	1692	0	3014	2737	2156	2737	0	3014	0	277	858	277
AJR0319	40	13	37	16	24	629	1.25424	1258	0.650206	0	2	1	0.00158983	0.000794913	0	0	0	0	0	72.252	11.9761	72252	0	3.94723	1	189	1.38404e-05	0.00261584	-0.0201238	-0.00239158	5.26059	2.40254	6.434	6434	1949	2792	4485	3642	0	6434	5713	4570	5713	0	6434	0	721	1864	721
DLS0383	10	21	12	25	24	474.5	0.946162	949	0.656016	0	2	1	0.00210748	0.00105374	0	0	0	0	0	31.14	5.16161	31140	0	4.01224	1	218	3.2113e-05	0.00700064	-0.0166997	0.00842313	0	1.11538	2.987	2987	1202	1290	1785	1697	0	2987	2721	2126	2461	0	2987	0	266	861	526
BCR0581	20	11	34	36	30	555	1.10668	1110	0.662363	0.467142	2	3	0.0018018	0.0027027	0	0	0	0	0	3.46	0.573512	3460	0	3.88828	1	133	0.000289017	0.0384393	-0.00290508	-0.0587394	0.276873	0.122853	0.329	329	132	141	197	188	0	329	303	245	269	0	329	0	26	84	60
LDB0090	40	14	39	41	34	346	0.68993	692	0.693147	0	2	1	0.00289017	0.00144509	0	0	0	0	0	39.444	6.53804	39444	0	4.47647	1	303	2.53524e-05	0.00768178	-0.0247012	-0.0072151	0	1.36557	3.657	3657	355	1560	3302	2097	0	3657	3502	2613	3502	0	3657	0	155	1044	155
GAF0570	31	15	38	46	35	499.5	0.996012	999	0.656993	0.288021	2	21	0.002002	0.021021	0	0	0	0	0	34.6	5.73512	34600	0	4.13297	1	214	2.89017e-05	0.00618497	0.0135826	0.00112572	2.42508	1.12136	3.003	3003	884	1325	2119	1678	0	3003	2617	2106	2617	0	3003	0	386	897	386
NNS0059	42	23	48	23	25	346	0.68993	692	0.693147	0	2	1	0.00289017	0.00144509	0	0	0	0	0	32.87	5.44837	32870	0	4.19164	1	220	3.04229e-05	0.00669303	-0.0094753	-0.013504	0	1.13256	3.033	3033	1214	1290	1819	1743	0	3033	2635	2204	2635	0	3033	0	398	829	398
JRL0574	19	26	35	47	40	346	0.68993	692	0.693147	0	2	1	0.00289017	0.00144509	0	0	0	0	0	3.45	0.571855	3450	0	4.42659	1	180	0.000289855	0.0521739	0	-0.0240896	0	0.1236	0.331	331	0	152	0	179	0	331	331	230	331	0	331	0	0	101	0
NSS0876	26	20	25	42	31	346	0.68993	692	0.693147	0	2	1	0.00289017	0.00144509	0	0	0	0	0	56.052	9.2909	56052	0	3.58408	1	133	1.78406e-05	0.0023728	0	0.00588903	0	1.85288	4.962	4962	0	2180	0	2782	0	4962	4962	3554	4962	0	4962	0	0	1408	0
SOB0586	45	35	23	24	30	346	0.68993	692	0.693147	0	2	1	0.00289017	0.00144509	0	0	0	0	0	3.46	0.573512	3460	0	3.71887	1	106	0.000289017	0.0306358	0	-0.0763806	0	0.1236	0.331	331	0	147	0	184	0	331	331	242	331	0	331	0	0	89	0
DDA0476	36	25	39	13	39	346	0.68993	692	0.693147	0	2	1	0.00289017	0.00144509	0	0	0	0	0	56.052	9.2909	56052	0	3.96645	1	194	1.78406e-05	0.00346107	-0.0240608	-0.0255861	0	1.88387	5.045	5045	1046	2181	3999	2864	0	5045	4556	3617	4556	0	5045	0	489	1428	489
DEB0782	42	47	32	21	36	346	0.68993	692	0.693147	0	2	1	0.00289017	0.00144509	0	0	0	0	0	10.005	1.65838	10005	0	3.5427	1	107	9.995e-05	0.0106947	-0.0316557	0.00375595	0.838762	0.374907	1.004	1004	292	436	712	568	0	1004	902	734	902	0	1004	0	102	270	102
OLW0689	22	25	40	35	27	479.5	0.956132	959	0.653873	0	2	1	0.00208551	0.00104275	709	1.46035	1418	0.00141044	0.000705219	32.87	5.44837	32870	0	3.70086	1	142	3.04229e-05	0.00432005	0.0114491	-0.00774572	2.42345	1.12957	3.025	3025	1188	1323	1837	1702	0	3025	2812	2204	2547	0	3025	0	213	821	478
MMG0943	23	27	28	34	26	465	0.927218	930	0.693147	0.713237	2	3	0.00215054	0.00322581	0	0	0	0	0	32.775	5.43262	32775	0	4.27516	1	245	3.05111e-05	0.00747521	-0.0136234	-0.0127347	0	1.11987	2.999	2999	1182	1323	1817	1676	0	2999	2743	2143	2469	0	2999	0	256	856	530
RNL0695	47	41	44	19	36	480	0.957129	960	0.653658	0	2	1	0.00208333	0.00104167	0	0	0	0	0	32.87	5.44837	32870	0	4.34783	1	256	3.04229e-05	0.00778826	-0.0217431	0.00297038	0	1.13107	3.029	3029	610	1316	2419	1713	0	3029	2786	2168	2786	0	3029	0	243	861	243
LNR0656	25	39	12	30	23	346	0.68993	692	0.693147	0	2	1	0.00289017	0.00144509	0	0	0	0	0	10.034	1.66319	10034	0	4.29325	1	235	9.96612e-05	0.0234204	0	-0.0134367	0	0.379014	1.015	1015	0	444	0	571	0	1015	1015	732	1015	0	1015	0	0	283	0
AMJ0297	16	43	50	18	28	346	0.68993	692	0.693147	0	2	1	0.00289017	0.00144509	0	0	0	0	0	3.46	0.573512	3460	0	3.98513	1	142	0.000289017	0.0410405	0	0.0467746	0	0.123226	0.33	330	0	148	0	182	0	330	330	235	330	0	330	0	0	95	0
HRL0540	43	38	17	40	18	507	1.01097	1014	0.656725	0.196478	2	2	0.00197239	0.00197239	2962	6.10093	5924	0.00033761	0.000168805	34.4	5.70197	34400	0	3.71813	1	190	2.90698e-05	0.00552326	0.00891663	0.0373547	2.4544	1.11576	2.988	2988	911	1305	2077	1683	0	2988	2625	2108	2625	0	2988	0	363	880	363
DLF0377	39	35	19	27	34	346	0.68993	692	0.693147	0	2	1	0.00289017	0.00144509	0	0	0	0	0	32.87	5.44837	32870	0	3.76516	1	127	3.04229e-05	0.00386371	-0.00219147	0.0110257	0	1.12957	3.025	3025	605	1304	2420	1721	0	3025	2798	2177	2798	0	3025	0	227	848	227
MVH0373	44	19	20	21	25	247	0.492522	494	0.693147	4.29024	2	165	0.00404858	0.334008	0	0	0	0	0	7.524	1.24714	7524	0	4.2972	1	201	0.000132908	0.0267145	-0.0557079	-0.0004761	0	0.261763	0.701	701	143	302	558	399	0	701	623	526	623	0	701	0	78	175	78
TPH0474	44	39	14	21	35	346	0.68993	692	0.693147	0	2	1	0.00289017	0.00144509	0	0	0	0	0	3.46	0.573512	3460	0	3.89983	1	104	0.000289017	0.0300578	0	0.0724649	0	0.144884	0.388	388	0	160	0	228	0	388	388	288	388	0	388	0	0	100	0
KCF0045	40	39	16	27	31	1390	2.77168	2780	0.693147	5.31827	2	640	0.000719424	0.230216	0	0	0	0	0	39.209	6.49909	39209	0	3.79561	1	138	2.55043e-05	0.0035196	-0.0105852	0.0107852	0	1.36445	3.654	3654	739	1597	2915	2057	0	3654	3404	2611	3404	0	3654	0	250	1043	250
BIS0247	36	19	18	39	37	528	1.05284	1056	0.659598	0	2	1	0.00189394	0.00094697	116	0.238929	232	0.00862069	0.00431034	31.14	5.16161	31140	0	3.67084	1	198	3.2113e-05	0.00635838	0.014963	-0.0136391	2.45765	1.11426	2.984	2984	303	1281	2681	1703	0	2984	2681	2146	2852	0	2984	0	303	838	132
MSS0001	21	44	24	45	19	480	0.957129	960	0.653658	0	2	1	0.00208333	0.00104167	0	0	0	0	0	138	22.8742	138000	0	4.2686	1	255	7.24638e-06	0.00184783	-0.00565094	-0.00459997	0	4.49365	12.034	12034	1206	5190	10828	6844	0	12034	10828	8596	11637	0	12034	0	1206	3438	397
EFS0882	40	40	47	25	27	346	0.68993	692	0.693147	0	2	1	0.00289017	0.00144509	0	0	0	0	0	10.034	1.66319	10034	0	3.64879	1	121	9.96612e-05	0.012059	0	0.0408996	0	0.376774	1.009	1009	0	438	0	571	0	1009	1009	712	1009	0	1009	0	0	297	0
NWK0215	21	19	45	18	24	678	1.35194	1356	0.659456	0	2	1	0.00147493	0.000737463	0	0	0	0	0	63.492	10.5241	63492	0	4.20917	1	269	1.575e-05	0.00423675	0.00123452	-0.000935524	4.4658	2.07132	5.547	5547	1672	2406	3875	3141	0	5547	5113	4006	4716	0	5547	0	434	1541	831
PNL0301	50	43	30	43	31	156	0.311067	312	0.693147	0	2	1	0.00641026	0.00320513	326.5	0.672503	653	0.00306279	0.00153139	1.674	0.277474	1674	0	3.21403	1	63	0.000597372	0.0376344	-0.0667804	0.0998785	0	0.0612397	0.164	164	36	75	128	89	0	164	150	114	150	0	164	0	14	50	14
CSH0626	33	17	41	18	23	647	1.29013	1294	0.664546	0.166617	2	3	0.0015456	0.00231839	0	0	0	0	0	63.99	10.6067	63990	0	3.76654	1	141	1.56274e-05	0.00220347	0.00292662	-0.0266861	6.39414	1.99403	5.34	5340	1594	2325	3746	3015	0	5340	4629	3796	4629	0	5340	0	711	1544	711
BHW0458	36	32	28	30	29	346	0.68993	692	0.693147	0	2	1	0.00289017	0.00144509	0	0	0	0	0	3.46	0.573512	3460	0	4.10864	1	159	0.000289017	0.0459538	-0.0490524	0.0448072	0	0.124347	0.333	333	74	139	259	194	0	333	297	242	297	0	333	0	36	91	36
SSH0799	23	18	31	31	40	604.5	1.20538	1209	0.668929	0.652551	2	3	0.00165426	0.00248139	0	0	0	0	0	32.87	5.44837	32870	0	3.87777	1	166	3.04229e-05	0.0050502	0.000376491	-0.0206103	0	1.12061	3.001	3001	598	1290	2403	1711	0	3001	2705	2128	2705	0	3001	0	296	873	296
ANM0123	22	15	16	21	26	41	0.0817547	82	0.668857	0.457045	2	2	0.0243902	0.0243902	28.5	0.0587024	57	0.0350877	0.0175439	2.85	0.472402	2850	0	3.87208	1	117	0.000350877	0.0410526	-0.0315113	-0.0521041	0.218241	0.100822	0.27	270	103	113	167	157	0	270	229	190	229	0	270	0	41	80	41
CAS0507	14	46	33	11	25	600.5	1.19741	1201	0.66785	0.591995	2	3	0.00166528	0.00249792	379.5	0.781668	759	0.00263505	0.00131752	10.005	1.65838	10005	0	4.71071	1	306	9.995e-05	0.0305847	-0.0208663	-0.0109519	0.801303	0.374533	1.003	1003	293	438	710	565	0	1003	883	717	883	0	1003	0	120	286	120
DID0650	45	21	17	42	21	346	0.68993	692	0.693147	0	2	1	0.00289017	0.00144509	0	0	0	0	0	10.005	1.65838	10005	0	4.68416	1	268	9.995e-05	0.0267866	0	0.00121073	0	0.381628	1.022	1022	0	431	0	591	0	1022	1022	724	1022	0	1022	0	0	298	0
KAT0270	21	24	39	23	27	346	0.68993	692	0.693147	0	2	1	0.00289017	0.00144509	0	0	0	0	0	32.87	5.44837	32870	0	4.51851	1	296	3.04229e-05	0.00900517	0.000711925	-0.0640608	0	1.13704	3.045	3045	1226	1321	1819	1724	0	3045	2758	2184	2481	0	3045	0	287	861	564
TEM0977	22	19	40	45	29	346	0.68993	692	0.693147	0	2	1	0.00289017	0.00144509	0	0	0	0	0	39.444	6.53804	39444	0	3.57971	1	121	2.53524e-05	0.00306764	0	-0.00738392	0	1.37939	3.694	3694	0	1608	0	2086	0	3694	3694	2614	3694	0	3694	0	0	1080	0
SHR0334	36	41	45	19	31	346	0.68993	692	0.693147	0	2	1	0.00289017	0.00144509	0	0	0	0	0	10.034	1.66319	10034	0	3.74552	1	117	9.96612e-05	0.0116604	0	-0.0102442	0	0.377521	1.011	1011	0	445	0	566	0	1011	1011	699	1011	0	1011	0	0	312	0
JDC0030	31	18	19	21	26	703	1.40179	1406	0.655771	0.204346	2	3	0.00142248	0.00213371	190	0.391349	380	0.00526316	0.00263158	54.378	9.01343	54378	0	4.61989	1	365	1.83898e-05	0.00671227	-0.00538636	0.0018599	0	1.89358	5.071	5071	2006	2234	3065	2837	0	5071	4642	3641	4188	0	5071	0	429	1430	883
CKP0721	40	39	39	13	32	346	0.68993	692	0.693147	0	2	1	0.00289017	0.00144509	0	0	0	0	0	3.46	0.573512	3460	0	3.87245	1	137	0.000289017	0.0395954	0	0.0672062	0	0.12584	0.337	337	0	149	0	188	0	337	337	241	337	0	337	0	0	96	0
HIA0414	38	39	39	18	31	346	0.68993	692	0.693147	0	2	1	0.00289017	0.00144509	0	0	0	0	0	32.87	5.44837	32870	0	4.09222	1	217	3.04229e-05	0.00660176	-0.0120373	-0.0101288	2.38762	1.12285	3.007	3007	632	1308	2375	1699	0	3007	2727	2171	2727	0	3007	0	280	836	280
HSP0290	38	15	28	20	27	346	0.68993	692	0.693147	0	2	1	0.00289017	0.00144509	0	0	0	0	0	3.45	0.571855	3450	0	4.20931	1	154	0.000289855	0.0446377	-0.0420555	0.00136605	0	0.126214	0.338	338	76	141	262	197	0	338	299	265	299	0	338	0	39	73	39
HRW0550	38	34	24	22	28	346	0.68993	692	0.693147	0	2	1	0.00289017	0.00144509	0	0	0	0	0	32.87	5.44837	32870	0	3.68484	1	122	3.04229e-05	0.00371159	0.00810743	0.00265211	0	1.12733	3.019	3019	637	1297	2382	1722	0	3019	2763	2102	2763	0	3019	0	256	917	256
KBB0189	49	23	16	33	30	346	0.68993	692	0.693147	0	2	1	0.00289017	0.00144509	0	0	0	0	0	39.444	6.53804	39444	0	3.9518	1	161	2.53524e-05	0.00408174	-0.0085893	0.00649863	0	1.38872	3.719	3719	785	1634	2934	2085	0	3719	3390	2690	3390	0	3719	0	329	1029	329
CBB0365	37	17	20	41	33	1628	3.24626	3256	0.689956	4.92319	2	634	0.000614251	0.194717	0	0	0	0	0	39.444	6.53804	39444	0	3.2424	1	88	2.53524e-05	0.00223101	-0.0194781	0.00106099	0	1.37789	3.69	3690	770	1653	2920	2037	0	3690	3338	2629	3338	0	3690	0	352	1061	352
DLH0029	36	26	38	18	31	346	0.68993	692	0.693147	0	2	1	0.00289017	0.00144509	0	0	0	0	0	32.87	5.44837	32870	0	3.83952	1	155	3.04229e-05	0.00471555	-0.0169527	-0.0015239	0	1.13518	3.04	3040	327	1334	2713	1706	0	3040	2713	2133	2918	0	3040	0	327	907	122
NRO0768	18	18	41	25	36	322	0.642074	644	0.693147	0	2	1	0.00310559	0.0015528	0	0	0	0	0	9.66	1.60119	9660	0	3.66568	1	129	0.00010352	0.013354	-0.0596951	0.0267276	0	0.351382	0.941	941	94	416	847	525	0	941	847	665	900	0	941	0	94	276	41
NWT0098	35	39	26	36	33	319	0.636092	638	0.693147	0	2	1	0.0031348	0.0015674	649.5	1.3378	1299	0.00153965	0.000769823	30.435	5.04475	30435	0	4.43743	1	260	3.28569e-05	0.0085428	-0.0125735	-0.0459328	0	1.05639	2.829	2829	578	1222	2251	1607	0	2829	2593	2030	2593	0	2829	0	236	799	236
QPM0727	43	40	18	34	34	346	0.68993	692	0.693147	0	2	1	0.00289017	0.00144509	0	0	0	0	0	56.052	9.2909	56052	0	4.10725	1	191	1.78406e-05	0.00340755	0	-1.78591e-05	0	1.8637	4.991	4991	0	2153	0	2838	0	4991	4991	3539	4991	0	4991	0	0	1452	0
KVT0028	44	20	35	19	37	346	0.68993	692	0.693147	0	2	1	0.00289017	0.00144509	0	0	0	0	0	32.87	5.44837	32870	0	3.93207	1	198	3.04229e-05	0.00602373	-0.00491774	0.00650188	0	1.13555	3.041	3041	592	1385	2449	1656	0	3041	2766	2145	2766	0	3041	0	275	896	275
LFS0071	48	31	14	17	25	346	0.68993	692	0.693147	0	2	1	0.00289017	0.00144509	0	0	0	0	0	32.87	5.44837	32870	0	4.35398	1	271	3.04229e-05	0.0082446	0	-0.0195027	0	1.14302	3.061	3061	0	1338	0	1723	0	3061	3061	2182	3061	0	3061	0	0	879	0
WNB0908	38	38	38	22	23	477	0.951147	954	0.654947	0	2	1	0.00209644	0.00104822	0	0	0	0	0	10.034	1.66319	10034	0	4.30962	1	215	9.96612e-05	0.0214271	0.0273407	-0.0420606	0	0.37304	0.999	999	309	415	690	584	0	999	874	707	874	0	999	0	125	292	125
PAD0773	36	21	14	16	38	559.5	1.11565	1119	0.662188	0.463493	2	3	0.00178731	0.00268097	123.5	0.254377	247	0.00809717	0.00404858	10.38	1.72054	10380	0	3.93005	1	155	9.63391e-05	0.0149326	-0.0372119	-0.00937229	1.15635	0.377894	1.012	1012	115	440	897	572	0	1012	897	708	963	0	1012	0	115	304	49
BJH0354	22	21	31	20	36	346	0.68993	692	0.693147	0	2	1	0.00289017	0.00144509	0	0	0	0	0	49.478	8.20123	49478	0	3.4244	1	116	2.0211e-05	0.00234448	0	0.0174483	0	1.76512	4.727	4727	0	2049	0	2678	0	4727	4727	3391	4727	0	4727	0	0	1336	0
ONW0083	46	30	25	30	26	346	0.68993	692	0.693147	0	2	1	0.00289017	0.00144509	0	0	0	0	0	32.87	5.44837	32870	0	3.86225	1	178	3.04229e-05	0.00541527	-0.0293523	0.0191551	0	1.12099	3.002	3002	632	1322	2370	1680	0	3002	2771	2156	2771	0	3002	0	231	846	231
SSJ0784	19	39	12	45	34	726.5	1.44865	1453	0.661607	0	2	1	0.00137646	0.000688231	0	0	0	0	0	13.137	2.17752	13137	0	3.88728	1	148	7.61209e-05	0.0112659	-0.0182724	0.027828	0	0.482076	1.291	1291	382	558	909	733	0	1291	1160	949	1160	0	1291	0	131	342	131
KJP0371	36	21	25	15	30	1394	2.77966	2788	0.693147	5.31545	2	635	0.00071736	0.227762	0	0	0	0	0	39.403	6.53124	39403	0	4.07175	1	202	2.53788e-05	0.00512651	0.0050245	-0.0108778	0	1.38163	3.7	3700	1473	1615	2227	2085	0	3700	3442	2626	3110	0	3700	0	258	1074	590
IMB0481	19	41	38	43	38	346	0.68993	692	0.693147	0	2	1	0.00289017	0.00144509	0	0	0	0	0	56.052	9.2909	56052	0	4.75993	1	376	1.78406e-05	0.00670806	-0.0161023	0.019724	0	1.86931	5.006	5006	1016	2175	3990	2831	0	5006	4615	3545	4615	0	5006	0	391	1461	391
BQS0525	42	38	19	45	30	56	0.111665	112	0.693147	0.620009	2	8	0.0178571	0.0714286	391	0.805355	782	0.00255754	0.00127877	1.323	0.219294	1323	0	3.8593	1	97	0.000755858	0.0733182	-0.154078	0.0102127	0	0.0530246	0.142	142	44	63	98	79	0	142	129	101	129	0	142	0	13	41	13
BTR0403	47	47	21	17	28	557	1.11067	1114	0.66523	0.620716	2	21	0.00179533	0.018851	378	0.778579	756	0.0026455	0.00132275	32.87	5.44837	32870	0	4.47016	1	312	3.04229e-05	0.00949194	0.0107958	-0.0143827	2.37948	1.12136	3.003	3003	294	1288	2709	1715	0	3003	2709	2134	2874	0	3003	0	294	869	129
DLM0051	37	37	17	20	35	683.5	1.36291	1367	0.660953	0.353719	2	3	0.00146306	0.00219459	3766.5	7.75798	7533	0.000265498	0.000132749	82.84	13.7311	82840	0	4.30395	1	285	1.20715e-05	0.00344037	0.00448642	0.0148222	6.30945	2.82786	7.573	7573	2260	3320	5313	4253	0	7573	6705	5425	6705	0	7573	0	868	2148	868
AHM0410	34	43	15	18	26	591.5	1.17946	1183	0.667457	0.575316	2	3	0.00169062	0.00253593	391	0.805355	782	0.00255754	0.00127877	33.44	5.54285	33440	0	3.05	1	64	2.99043e-05	0.00191388	-0.0184447	0.00666322	2.50163	1.14376	3.063	3063	917	1324	2146	1739	0	3063	2627	2182	2627	0	3063	0	436	881	436
CHM0821	48	11	39	19	23	610.5	1.21735	1221	0.667188	0.506618	2	3	0.001638	0.002457	366.5	0.754892	733	0.00272851	0.00136426	3.46	0.573512	3460	0	3.96634	1	112	0.000289017	0.0323699	-0.10332	-0.084913	0.270358	0.126214	0.338	338	118	148	220	190	0	338	306	252	273	0	338	0	32	86	65
JBM0350	37	21	12	45	25	434	0.865404	868	0.693147	0.171744	2	3	0.00230415	0.00345622	0	0	0	0	0	49.478	8.20123	49478	0	4.14635	1	247	2.0211e-05	0.00499212	-0.00724889	-0.00785416	0	1.77446	4.752	4752	488	2065	4264	2687	0	4752	4264	3408	4560	0	4752	0	488	1344	192
JRG0207	42	37	40	21	27	287	0.572283	574	0.693147	0	2	1	0.00348432	0.00174216	23	0.0473738	46	0.0434783	0.0217391	40.185	6.66087	40185	0	3.44939	1	112	2.48849e-05	0.00278711	-0.00236805	-0.00926823	0	1.43465	3.842	3842	748	1677	3094	2165	0	3842	3556	2761	3556	0	3842	0	286	1081	286
PLH0862	32	37	25	16	32	346	0.68993	692	0.693147	0	2	1	0.00289017	0.00144509	0	0	0	0	0	56.052	9.2909	56052	0	4.2453	1	226	1.78406e-05	0.00403197	0	0.00942367	0	1.8835	5.044	5044	0	2202	0	2842	0	5044	5044	3569	5044	0	5044	0	0	1475	0
RCP0785	42	38	43	30	32	346	0.68993	692	0.693147	0	2	1	0.00289017	0.00144509	0	0	0	0	0	10.034	1.66319	10034	0	4.59937	1	262	9.96612e-05	0.0261112	0	-0.0187987	0	0.374907	1.004	1004	0	442	0	562	0	1004	1004	711	1004	0	1004	0	0	293	0
NSC0597	19	13	11	44	31	363	0.723829	726	0.693147	0.21745	2	3	0.00275482	0.00413223	0	0	0	0	0	3.45	0.571855	3450	0	3.42886	1	80	0.000289855	0.0231884	-0.0540101	0.0120483	0.263844	0.124347	0.333	333	109	152	224	181	0	333	307	232	279	0	333	0	26	101	54
AVM0947	10	25	30	44	39	375	0.747757	750	0.693147	0.532612	2	30	0.00266667	0.04	2992	6.16272	5984	0.000334225	0.000167112	3.114	0.516161	3114	0	3.17459	1	53	0.00032113	0.0170199	-0.0231425	0.011633	0	0.12584	0.337	337	40	151	297	186	0	337	297	233	320	0	337	0	40	104	17
MSZ0310	24	38	18	31	29	346	0.68993	692	0.693147	0	2	1	0.00289017	0.00144509	0	0	0	0	0	56.052	9.2909	56052	0	4.69707	1	357	1.78406e-05	0.00636909	-0.00657258	0.0164036	0	1.87117	5.011	5011	1012	2193	3999	2818	0	5011	4609	3598	4609	0	5011	0	402	1413	402
SDB0106	35	46	26	27	37	560	1.11665	1120	0.66336	0.497954	2	3	0.00178571	0.00267857	0	0	0	0	0	32.87	5.44837	32870	0	4.20026	1	213	3.04229e-05	0.00648007	0.0411589	0.000356602	2.42834	1.13181	3.031	3031	902	1332	2129	1699	0	3031	2717	2191	2717	0	3031	0	314	840	314
HAC0282	37	32	38	12	28	346	0.68993	692	0.693147	0	2	1	0.00289017	0.00144509	0	0	0	0	0	32.87	5.44837	32870	0	3.75858	1	137	3.04229e-05	0.00416793	-0.00330427	-0.0153436	0	1.11613	2.989	2989	608	1314	2381	1675	0	2989	2706	2150	2706	0	2989	0	283	839	283
HSB0196	44	13	43	30	33	494	0.985045	988	0.693147	0	2	1	0.00202429	0.00101215	3797.5	7.82183	7595	0.000263331	0.000131666	57	9.44804	57000	0	3.62115	1	142	1.75439e-05	0.00249123	0.0423178	0.0123283	0	1.90553	5.103	5103	1535	2223	3568	2880	0	5103	4503	3626	4503	0	5103	0	600	1477	600
ASB0796	30	40	23	38	34	265	0.528415	530	0.693147	0	2	1	0.00377358	0.00188679	0	0	0	0	0	25.175	4.17288	25175	0	4.25025	1	254	3.97219e-05	0.0100894	0.0124106	-0.0315034	0	0.858103	2.298	2298	484	1001	1814	1297	0	2298	2134	1648	2134	0	2298	0	164	650	164
WRM0963	17	23	43	31	22	254.5	0.507478	509	0.655382	0.198545	2	3	0.00392927	0.00589391	0	0	0	0	0	1.74	0.288414	1740	0	3.80485	1	96	0.000574713	0.0551724	-0.0203793	0.0978218	0	0.0627334	0.168	168	58	72	110	96	0	168	157	119	144	0	168	0	11	49	24
BRM0995	20	11	32	26	40	507.5	1.01196	1015	0.657605	0.224617	2	4	0.00197044	0.00394089	2966	6.10917	5932	0.000337154	0.000168577	34.6	5.73512	34600	0	4.06475	1	201	2.89017e-05	0.00580925	0.029384	0.0105113	2.51629	1.13667	3.044	3044	922	1314	2122	1730	0	3044	2692	2158	2692	0	3044	0	352	886	352
SES0477	38	40	13	39	29	484	0.965105	968	0.65193	0	2	1	0.00206612	0.00103306	0	0	0	0	0	56.052	9.2909	56052	0	3.40075	1	94	1.78406e-05	0.00167701	-0.012138	0.000297149	0	1.86893	5.005	5005	2004	2181	3001	2824	0	5005	4597	3581	4159	0	5005	0	408	1424	846
JTM0223	35	48	20	21	30	689	1.37388	1378	0.689476	4.60273	2	361	0.00145138	0.261974	2	0.00411946	4	0.5	0.5	16.026	2.65639	16026	0	4.11661	1	217	6.23986e-05	0.0135405	0.00420488	-0.00502573	0	0.556012	1.489	1489	591	636	898	853	0	1489	1276	1068	1276	0	1489	0	213	421	213
RNF0765	41	22	37	41	25	346	0.68993	692	0.693147	0	2	1	0.00289017	0.00144509	0	0	0	0	0	10.034	1.66319	10034	0	3.17583	1	71	9.96612e-05	0.00707594	0	-0.00156278	0	0.370799	0.993	993	0	434	0	559	0	993	993	703	993	0	993	0	0	290	0
GNZ0953	26	18	26	36	29	481	0.959123	962	0.653227	0	2	1	0.002079	0.0010395	0	0	0	0	0	3.46	0.573512	3460	0	3.99113	1	146	0.000289017	0.0421965	-0.0387888	0.131951	0	0.12472	0.334	334	132	150	202	184	0	334	302	231	267	0	334	0	32	103	67
HRB0351	19	12	43	42	36	571.5	1.13958	1143	0.657587	0.473598	2	38	0.00174978	0.0332458	132	0.271885	264	0.00757576	0.00378788	72.77	12.062	72770	0	3.52255	1	116	1.37419e-05	0.00159406	-0.0162214	0.00385163	5.50814	2.52054	6.75	6750	698	2944	6052	3806	0	6750	6421	4818	6421	0	6750	0	329	1932	329
ZSB0649	23	25	36	14	26	346	0.68993	692	0.693147	0	2	1	0.00289017	0.00144509	0	0	0	0	0	10.034	1.66319	10034	0	3.62203	1	112	9.96612e-05	0.011162	-0.0208239	-0.0090412	0	0.379761	1.017	1017	413	447	604	570	0	1017	931	739	844	0	1017	0	86	278	173
ADC0391	50	43	40	33	38	484	0.965105	968	0.65193	0	2	1	0.00206612	0.00103306	0	0	0	0	0	32.87	5.44837	32870	0	3.88222	1	192	3.04229e-05	0.00584119	-0.00830086	-0.0260427	2.46417	1.14152	3.057	3057	1208	1350	1849	1707	0	3057	2804	2175	2535	0	3057	0	253	882	522
PMC0328	20	43	10	36	33	483.5	0.964108	967	0.652146	0	2	1	0.00206825	0.00103413	667	1.37384	1334	0.00149925	0.000749625	10.034	1.66319	10034	0	3.81594	1	124	9.96612e-05	0.012358	-0.0439986	0.0533757	1.15961	0.374533	1.003	1003	314	419	689	584	0	1003	924	724	862	0	1003	0	79	279	141
ILJ0526	33	50	23	46	25	668.5	1.333	1337	0.6696	0.869597	2	28	0.00149589	0.0209424	377	0.776519	754	0.00265252	0.00132626	10.875	1.80259	10875	0	3.96653	1	140	9.1954e-05	0.0128736	-0.0520366	-0.0247185	1.29642	0.406647	1.089	1089	346	445	743	644	0	1089	998	795	928	0	1089	0	91	294	161
ANT0430	12	19	23	48	31	511	1.01894	1022	0.655132	0.216844	2	3	0.00195695	0.00293542	0	0	0	0	0	32.87	5.44837	32870	0	3.52281	1	123	3.04229e-05	0.00374201	0.0196598	-0.0152307	0	1.12136	3.003	3003	1205	1322	1798	1681	0	3003	2539	2145	2539	0	3003	0	464	858	464
DFH0188	35	40	18	38	24	566.5	1.12961	1133	0.664263	0.516576	2	3	0.00176523	0.00264784	403.5	0.831102	807	0.00247831	0.00123916	10.034	1.66319	10034	0	3.59005	1	102	9.96612e-05	0.0101654	0.00158121	0.0134962	0.801303	0.377894	1.012	1012	99	452	913	560	0	1012	959	705	959	0	1012	0	53	307	53
LLV0602	36	10	36	37	33	346	0.68993	692	0.693147	0	2	1	0.00289017	0.00144509	0	0	0	0	0	56.052	9.2909	56052	0	3.71667	1	141	1.78406e-05	0.00251552	0.010614	-0.000361658	0	1.88872	5.058	5058	496	2203	4562	2855	0	5058	4562	3638	4862	0	5058	0	496	1420	196
GCR0554	16	16	41	23	37	346	0.68993	692	0.693147	0	2	1	0.00289017	0.00144509	0	0	0	0	0	32.87	5.44837	32870	0	3.40669	1	105	3.04229e-05	0.0031944	-0.000144227	0.0135632	0	1.12323	3.008	3008	643	1323	2365	1685	0	3008	2714	2149	2714	0	3008	0	294	859	294
SJO0209	39	45	18	39	35	613.5	1.22333	1227	0.667068	0.621696	2	3	0.00162999	0.00244499	132	0.271885	264	0.00757576	0.00378788	50.479	8.36715	50479	0	3.77183	1	153	1.98102e-05	0.00303096	0.0381333	-0.00299466	3.86808	1.78305	4.775	4775	1895	2056	2880	2719	0	4775	4367	3419	3949	0	4775	0	408	1356	826
NGC0058	44	45	39	15	27	492	0.981057	984	0.693147	0.743024	2	36	0.00203252	0.0365854	175	0.360453	350	0.00571429	0.00285714	42.8	7.09431	42800	0	3.82236	1	173	2.33645e-05	0.00404206	-0.00612699	0.00776487	3.04235	1.38648	3.713	3713	1113	1565	2600	2148	0	3713	3330	2641	3330	0	3713	0	383	1072	383
YIC0195	18	49	19	40	31	587	1.17049	1174	0.664843	0.524422	2	3	0.00170358	0.00255537	0	0	0	0	0	40.128	6.65142	40128	0	3.91879	1	160	2.49203e-05	0.00398724	-0.0167333	0.0148511	4.05863	1.3876	3.716	3716	1149	1603	2567	2113	0	3716	3464	2712	3184	0	3716	0	252	1004	532
EDB0714	21	23	35	26	29	242	0.482552	484	0.693147	0	2	1	0.00413223	0.00206612	535	1.10196	1070	0.00186916	0.000934579	2.548	0.422344	2548	0	4.15702	1	158	0.000392465	0.0620094	-0.0701244	-0.0511027	0	0.0952203	0.255	255	71	102	184	153	0	255	222	185	222	0	255	0	33	70	33
LHL0309	19	34	27	46	37	346	0.68993	692	0.693147	0	2	1	0.00289017	0.00144509	0	0	0	0	0	55.728	9.2372	55728	0	3.84074	1	187	1.79443e-05	0.00335558	-0.0171538	0.016538	0	1.85997	4.981	4981	981	2167	4000	2814	0	4981	4633	3605	4633	0	4981	0	348	1376	348
HFB0347	34	20	30	30	27	264	0.526421	528	0.693147	0	2	1	0.00378788	0.00189394	95	0.195675	190	0.0105263	0.00526316	7.656	1.26902	7656	0	3.42203	1	87	0.000130617	0.0113636	-0.0110074	-0.0143523	0	0.286408	0.767	767	84	330	683	437	0	767	732	551	732	0	767	0	35	216	35
EJW0884	46	20	32	26	31	345.5	0.688933	691	0.693146	0	2	1	0.00289436	0.00144718	0	0	0	0	0	10.034	1.66319	10034	0	3.79045	1	126	9.96612e-05	0.0125573	-0.0253029	0.00528876	0	0.383122	1.026	1026	100	445	926	581	0	1026	926	727	981	0	1026	0	100	299	45
CRO0027	19	30	28	46	26	504.5	1.00598	1009	0.655532	0.128584	2	3	0.00198216	0.00297324	0	0	0	0	0	34.6	5.73512	34600	0	3.75334	1	159	2.89017e-05	0.00459538	-0.0244892	0.018367	2.443	1.13406	3.037	3037	942	1322	2095	1715	0	3037	2698	2190	2698	0	3037	0	339	847	339
HKR0628	21	16	17	16	25	578.5	1.15354	1157	0.667483	0.565852	2	3	0.00172861	0.00259291	0	0	0	0	0	56.052	9.2909	56052	0	3.85706	1	198	1.78406e-05	0.00353243	0.00129646	0.0104587	4.0684	1.86632	4.998	4998	2005	2154	2993	2844	0	4998	4625	3547	4212	0	4998	0	373	1451	786
GTD0116	43	19	45	20	31	346	0.68993	692	0.693147	0	2	1	0.00289017	0.00144509	0	0	0	0	0	49.478	8.20123	49478	0	3.67726	1	135	2.0211e-05	0.00272849	-0.00665135	0.00236424	3.35342	1.75467	4.699	4699	446	2028	4253	2671	0	4699	4478	3353	4478	0	4699	0	221	1346	221
DSB0731	26	15	40	43	30	346	0.68993	692	0.693147	0	2	1	0.00289017	0.00144509	0	0	0	0	0	56.052	9.2909	56052	0	3.61298	1	161	1.78406e-05	0.00287233	-0.00531431	0.0123447	0	1.84317	4.936	4936	981	2195	3955	2741	0	4936	4560	3544	4560	0	4936	0	376	1392	376
COF0120	14	12	38	13	35	298	0.594217	596	0.693147	0	2	1	0.0033557	0.00167785	0	0	0	0	0	29.754	4.93187	29754	0	3.67618	1	143	3.36089e-05	0.00480608	0.00128489	-0.00149017	0	0.953697	2.554	2554	736	1130	1818	1424	0	2554	2221	1800	2221	0	2554	0	333	754	333
HDJ0446	18	17	45	27	35	346	0.68993	692	0.693147	0	2	1	0.00289017	0.00144509	0	0	0	0	0	3.46	0.573512	3460	0	3.59106	1	98	0.000289017	0.0283237	0.113901	-0.0550066	0	0.12584	0.337	337	78	149	259	188	0	337	294	243	294	0	337	0	43	94	43
CHG0146	40	20	39	19	35	346	0.68993	692	0.693147	0	2	1	0.00289017	0.00144509	0	0	0	0	0	49.478	8.20123	49478	0	4.38879	1	327	2.0211e-05	0.006609	-0.00561699	0.00386609	0	1.73562	4.648	4648	939	2017	3709	2631	0	4648	4231	3313	4231	0	4648	0	417	1335	417
AIH0675	25	39	38	40	37	346	0.68993	692	0.693147	0	2	1	0.00289017	0.00144509	0	0	0	0	0	32.775	5.43262	32775	0	4.04625	1	179	3.05111e-05	0.00546148	-0.0115359	0.0130669	0	1.118	2.994	2994	626	1331	2368	1663	0	2994	2716	2127	2716	0	2994	0	278	867	278
TNM0961	37	50	39	17	32	386	0.769691	772	0.665095	0.508005	2	3	0.00259067	0.00388601	492	1.01339	984	0.00203252	0.00101626	2.525	0.418531	2525	0	3.8394	1	129	0.00039604	0.0510891	-0.0229131	-0.100211	0.211726	0.092233	0.247	247	88	107	159	140	0	247	227	182	206	0	247	0	20	65	41
APG0307	43	39	36	43	22	346	0.68993	692	0.693147	0	2	1	0.00289017	0.00144509	0	0	0	0	0	3.46	0.573512	3460	0	4.06219	1	151	0.000289017	0.0436416	-0.0363649	-0.135126	0	0.123226	0.33	330	73	142	257	188	0	330	304	234	304	0	330	0	26	96	26
RHC0335	36	35	40	46	25	346	0.68993	692	0.693147	0	2	1	0.00289017	0.00144509	0	0	0	0	0	10.034	1.66319	10034	0	4.51781	1	248	9.96612e-05	0.024716	0	0.00827925	0	0.375653	1.006	1006	0	421	0	585	0	1006	1006	731	1006	0	1006	0	0	275	0
CQW0652	10	22	48	20	33	327	0.652044	654	0.693147	0	2	1	0.0030581	0.00152905	665	1.36972	1330	0.00150376	0.00075188	9.603	1.59175	9603	0	4.0657	1	176	0.000104134	0.0183276	0	-0.0396355	0	0.363704	0.974	974	0	415	0	559	0	974	974	678	974	0	974	0	0	296	0
HJS0072	44	42	19	19	31	36.5	0.0727817	73	0.658883	0.250378	2	3	0.0273973	0.0410959	26	0.053553	52	0.0384615	0.0192308	2.375	0.393668	2375	0	3.66507	1	97	0.000421053	0.0408421	0.023058	-0.0772072	0.17101	0.0806572	0.216	216	90	101	126	115	0	216	204	149	183	0	216	0	12	67	33
XHW0498	37	47	48	23	35	195	0.388833	390	0.693147	0	2	1	0.00512821	0.0025641	423	0.871267	846	0.00236407	0.00118203	31.69	5.25278	31690	0	4.35987	1	264	3.15557e-05	0.0083307	0.00103648	0.0179618	0	1.05564	2.827	2827	1100	1242	1727	1585	0	2827	2627	2034	2398	0	2827	0	200	793	429
IJW0851	21	10	10	18	34	346	0.68993	692	0.693147	0	2	1	0.00289017	0.00144509	0	0	0	0	0	56.052	9.2909	56052	0	3.93383	1	207	1.78406e-05	0.003693	0	-0.0185786	0	1.88237	5.041	5041	0	2207	0	2834	0	5041	5041	3619	5041	0	5041	0	0	1422	0
NAR0981	39	39	16	50	36	346	0.68993	692	0.693147	0	2	1	0.00289017	0.00144509	0	0	0	0	0	32.87	5.44837	32870	0	4.46525	1	308	3.04229e-05	0.00937025	-0.0229687	-0.00596024	0	1.12845	3.022	3022	1206	1298	1816	1724	0	3022	2773	2157	2515	0	3022	0	249	865	507
NUL0471	35	38	38	26	37	479	0.955135	958	0.654088	0	2	1	0.00208768	0.00104384	0	0	0	0	0	3.46	0.573512	3460	0	3.51832	1	89	0.000289017	0.0257225	-0.0341379	-0.00288134	0.286645	0.124347	0.333	333	132	140	201	193	0	333	284	259	284	0	333	0	49	74	49
DIB0081	34	45	14	28	33	275.5	0.549352	551	0.665485	0.577685	2	3	0.00362976	0.00544465	494.5	1.01854	989	0.00202224	0.00101112	15.39	2.55097	15390	0	3.81128	1	153	6.49773e-05	0.00994152	0.0060031	-0.0202678	0	0.5295	1.418	1418	563	593	855	825	0	1418	1294	1035	1163	0	1418	0	124	383	255
BSS0369	39	42	34	14	32	962	1.91825	1924	0.693147	5.13526	2	504	0.0010395	0.261954	2736	5.63543	5472	0.000365497	0.089364	28.561	4.73413	28561	0	3.96991	1	185	3.50128e-05	0.00647736	-0.00456932	0.0142138	1.89088	0.85885	2.3	2300	216	981	2084	1319	0	2300	2187	1638	2187	0	2300	0	113	662	113
MIB0904	22	21	34	38	25	486	0.969093	972	0.651062	0	2	1	0.00205761	0.00102881	0	0	0	0	0	10.034	1.66319	10034	0	4.25946	1	197	9.96612e-05	0.0196332	0.00893849	-0.0572758	0.82899	0.378641	1.014	1014	303	440	711	574	0	1014	934	722	871	0	1014	0	80	292	143
AAF0535	17	21	36	33	31	164	0.327019	328	0.693147	0	2	1	0.00609756	0.00304878	344	0.708548	688	0.00290698	0.00145349	4.878	0.808553	4878	0	3.58762	1	109	0.000205002	0.0223452	-0.0512428	-0.0363806	0.387622	0.179238	0.48	480	187	215	293	265	0	480	436	349	406	0	480	0	44	131	74
HBB0056	37	33	30	21	27	346	0.68993	692	0.693147	0	2	1	0.00289017	0.00144509	0	0	0	0	0	32.87	5.44837	32870	0	4.46901	1	277	3.04229e-05	0.00842714	0.026557	0.004915	0	1.11613	2.989	2989	589	1302	2400	1687	0	2989	2766	2157	2766	0	2989	0	223	832	223
MCJ0324	28	20	40	20	36	346	0.68993	692	0.693147	0	2	1	0.00289017	0.00144509	0	0	0	0	0	56.052	9.2909	56052	0	3.80498	1	157	1.78406e-05	0.00280097	-0.000968178	-0.00492927	0	1.86034	4.982	4982	1026	2168	3956	2814	0	4982	4644	3572	4644	0	4982	0	338	1410	338
HDH0928	40	36	20	40	26	346	0.68993	692	0.693147	0	2	1	0.00289017	0.00144509	688.5	1.41813	1377	0.00145243	0.000726216	32.87	5.44837	32870	0	3.58368	1	119	3.04229e-05	0.00362032	-0.00669548	-0.0184944	2.45765	1.1363	3.043	3043	1223	1324	1820	1719	0	3043	2775	2147	2510	0	3043	0	268	896	533
HXL0968	45	21	35	40	34	211	0.420738	422	0.693147	0	2	1	0.00473934	0.00236967	466	0.959835	932	0.00214592	0.00107296	2.225	0.368805	2225	0	4.57447	1	179	0.000449438	0.0804494	-0.0841774	-0.110242	0	0.0787901	0.211	211	53	92	158	119	0	211	189	158	189	0	211	0	22	53	22
MOH0273	39	40	47	50	26	401	0.799601	802	0.693147	0	2	1	0.00249377	0.00124688	3147.5	6.48301	6295	0.000317712	0.000158856	38.095	6.31444	38095	0	3.85614	1	166	2.62502e-05	0.00435753	0.0123073	0.0252685	2.59283	1.29313	3.463	3463	370	1522	3093	1941	0	3463	3093	2480	3333	0	3463	0	370	983	130
KNW0644	15	20	23	15	25	346	0.68993	692	0.693147	0	2	1	0.00289017	0.00144509	0	0	0	0	0	10.034	1.66319	10034	0	4.01353	1	170	9.96612e-05	0.0169424	-0.0108514	-0.0442098	0	0.379014	1.015	1015	212	434	803	581	0	1015	933	722	933	0	1015	0	82	293	82
CGA0629	36	35	24	49	28	346	0.68993	692	0.693147	0	2	1	0.00289017	0.00144509	0	0	0	0	0	56.052	9.2909	56052	0	3.70098	1	160	1.78406e-05	0.00285449	0	0.0171319	0	1.88424	5.046	5046	0	2210	0	2836	0	5046	5046	3582	5046	0	5046	0	0	1464	0
NMS0280	39	42	26	37	27	454	0.905284	908	0.693147	0.281419	2	19	0.00220264	0.0209251	153.5	0.316169	307	0.00651466	0.00325733	13.08	2.16808	13080	0	4.34513	1	239	7.64526e-05	0.0182722	-0.0251177	-0.00633619	0	0.4705	1.26	1260	375	553	885	707	0	1260	1118	893	1118	0	1260	0	142	367	142
THD0448	41	32	29	38	32	346	0.68993	692	0.693147	0	2	1	0.00289017	0.00144509	0	0	0	0	0	3.46	0.573512	3460	0	3.85382	1	116	0.000289017	0.033526	0.000553645	0.0113191	0	0.12472	0.334	334	34	143	300	191	0	334	300	230	319	0	334	0	34	104	15
SPA0141	43	22	10	21	29	551	1.0987	1102	0.66191	0	2	1	0.00181488	0.000907441	0	0	0	0	0	37.368	6.19393	37368	0	3.50529	1	106	2.67609e-05	0.00283665	0.0105365	-0.00156922	2.98208	1.35736	3.635	3635	1482	1602	2153	2033	0	3635	3123	2575	3123	0	3635	0	512	1060	512
LPC0492	30	23	22	30	26	372	0.741775	744	0.693147	0.298444	2	3	0.00268817	0.00403226	0	0	0	0	0	52.938	8.77474	52938	0	3.70891	1	182	1.889e-05	0.00343798	-0.00918877	0.0072383	4.06678	1.89507	5.075	5075	1537	2243	3538	2832	0	5075	4539	3650	4539	0	5075	0	536	1425	536
BTN0061	42	21	22	20	22	566	1.12861	1132	0.664854	0.613227	2	17	0.00176678	0.0150177	0	0	0	0	0	32.87	5.44837	32870	0	3.65414	1	150	3.04229e-05	0.00456343	0.00406321	0.00476828	2.43485	1.13181	3.031	3031	1207	1324	1824	1707	0	3031	2786	2181	2500	0	3031	0	245	850	531
HGH0595	41	14	22	39	29	346	0.68993	692	0.693147	0	2	1	0.00289017	0.00144509	0	0	0	0	0	3.46	0.573512	3460	0	4.12678	1	154	0.000289017	0.0445087	0	-0.0654689	0	0.125467	0.336	336	0	141	0	195	0	336	336	234	336	0	336	0	0	102	0
BAM0611	25	30	39	23	25	478.5	0.954138	957	0.654303	0	2	1	0.00208986	0.00104493	0	0	0	0	0	56.052	9.2909	56052	0	3.84142	1	161	1.78406e-05	0.00287233	0.01665	0.0194237	4.11238	1.87304	5.016	5016	1517	2160	3499	2856	0	5016	4351	3589	4351	0	5016	0	665	1427	665
KKC0683	32	37	37	48	35	346	0.68993	692	0.693147	0	2	1	0.00289017	0.00144509	0	0	0	0	0	32.87	5.44837	32870	0	3.44098	1	121	3.04229e-05	0.00368117	0	0.0158374	0	1.1404	3.054	3054	0	1348	0	1706	0	3054	3054	2188	3054	0	3054	0	0	866	0
BBS0422	39	42	29	41	18	498	0.993021	996	0.693147	0.257775	2	3	0.00200803	0.00301205	152.5	0.314109	305	0.00655738	0.00327869	37.525	6.21996	37525	0	3.68059	1	121	2.66489e-05	0.00322452	-0.00904713	-0.014137	2.79479	1.30209	3.487	3487	1047	1542	2440	1945	0	3487	3070	2445	3070	0	3487	0	417	1042	417
HDL0748	25	13	46	41	25	346	0.68993	692	0.693147	0	2	1	0.00289017	0.00144509	0	0	0	0	0	55.89	9.26405	55890	0	3.9603	1	260	1.78923e-05	0.00465199	0	0.0173086	0	1.87304	5.016	5016	0	2197	0	2819	0	5016	5016	3607	5016	0	5016	0	0	1409	0
NRD0548	41	37	41	15	31	306	0.610169	612	0.693147	0	2	1	0.00326797	0.00163399	0	0	0	0	0	29.07	4.8185	29070	0	4.42061	1	272	3.43997e-05	0.00935673	0	0.00762095	0	0.983943	2.635	2635	0	1139	0	1496	0	2635	2635	1891	2635	0	2635	0	0	744	0
DCC0160	36	39	33	42	27	346	0.68993	692	0.693147	0	2	1	0.00289017	0.00144509	0	0	0	0	0	65.74	10.8967	65740	0	3.49739	1	122	1.52114e-05	0.0018558	-0.0164019	-0.000392993	0	2.25056	6.027	6027	1252	2639	4775	3388	0	6027	5573	4275	5573	0	6027	0	454	1752	454
MES0407	38	44	25	47	37	346	0.68993	692	0.693147	0	2	1	0.00289017	0.00144509	0	0	0	0	0	32.775	5.43262	32775	0	4.48152	1	299	3.05111e-05	0.00912281	-0.0216901	0.00265871	0	1.11949	2.998	2998	1192	1304	1806	1694	0	2998	2756	2159	2478	0	2998	0	242	839	520
LMF0980	42	45	12	44	35	481	0.959123	962	0.653227	0	2	1	0.002079	0.0010395	0	0	0	0	0	39.444	6.53804	39444	0	3.88739	1	187	2.53524e-05	0.0047409	0.0109489	-0.0320661	0	1.37789	3.69	3690	1469	1635	2221	2055	0	3690	3442	2624	3128	0	3690	0	248	1066	562
BMM0112	40	36	24	40	25	346	0.68993	692	0.693147	0	2	1	0.00289017	0.00144509	0	0	0	0	0	10.034	1.66319	10034	0	3.61778	1	109	9.96612e-05	0.0108631	0.0419604	-0.00812434	0	0.378267	1.013	1013	209	447	804	566	0	1013	941	720	941	0	1013	0	72	293	72
LTS0860	48	20	29	20	31	346	0.68993	692	0.693147	0	2	1	0.00289017	0.00144509	0	0	0	0	0	56.052	9.2909	56052	0	4.14868	1	237	1.78406e-05	0.00422822	0.0240621	-0.0212517	0	1.90291	5.096	5096	504	2211	4592	2885	0	5096	4871	3662	4871	0	5096	0	225	1434	225
AOK0844	11	30	44	26	31	593	1.18245	1186	0.659483	0.340191	2	15	0.00168634	0.0126476	404.5	0.833162	809	0.00247219	0.00123609	3.83	0.634842	3830	0	3.81362	1	137	0.000261097	0.0357702	-0.0713766	0.0393524	0	0.138163	0.37	370	109	160	261	210	0	370	322	269	322	0	370	0	48	101	48
ESJ0670	42	31	15	40	24	515	1.02692	1030	0.693147	0.341913	2	3	0.00194175	0.00291262	183	0.376931	366	0.00546448	0.00273224	44.65	7.40096	44650	0	4.23185	1	260	2.23964e-05	0.00582307	-0.0192493	0.0189572	3.31107	1.71098	4.582	4582	455	1977	4127	2605	0	4582	4127	3269	4374	0	4582	0	455	1313	208
AAF0791	14	40	40	50	34	346	0.68993	692	0.693147	0	2	1	0.00289017	0.00144509	0	0	0	0	0	32.87	5.44837	32870	0	4.78084	1	357	3.04229e-05	0.010861	0	0.0158995	0	1.12472	3.012	3012	0	1314	0	1698	0	3012	3012	2150	3012	0	3012	0	0	862	0
KRL0501	18	27	23	28	26	265	0.528415	530	0.693147	0	2	1	0.00377358	0.00188679	565	1.16375	1130	0.00176991	0.000884956	43.049	7.13559	43049	0	4.5023	1	329	2.32293e-05	0.00764245	0	0.021648	0	1.44548	3.871	3871	0	1673	0	2198	0	3871	3871	2770	3871	0	3871	0	0	1101	0
SAC0592	24	18	23	42	26	480	0.957129	960	0.653658	0	2	1	0.00208333	0.00104167	0	0	0	0	0	3.46	0.573512	3460	0	4.43737	1	199	0.000289017	0.0575145	-0.0324788	-0.146987	0	0.127334	0.341	341	129	153	212	188	0	341	318	259	288	0	341	0	23	82	53
UCS0227	22	32	41	35	34	346	0.68993	692	0.693147	0	2	1	0.00289017	0.00144509	0	0	0	0	0	32.87	5.44837	32870	0	4.36496	1	265	3.04229e-05	0.00806206	0	-0.0130663	0	1.13816	3.048	3048	0	1306	0	1742	0	3048	3048	2184	3048	0	3048	0	0	864	0
JCR0770	40	47	24	21	27	346	0.68993	692	0.693147	0	2	1	0.00289017	0.00144509	0	0	0	0	0	10.034	1.66319	10034	0	3.80114	1	136	9.96612e-05	0.0135539	-0.0616292	-0.0477599	0	0.374533	1.003	1003	410	436	593	567	0	1003	928	720	842	0	1003	0	75	283	161
ICS0956	22	20	18	35	26	251	0.500499	502	0.693147	0	2	1	0.00398406	0.00199203	0	0	0	0	0	2.51	0.416045	2510	0	3.54167	1	88	0.000398406	0.0350598	-0.0295584	0.0904546	0	0.0911128	0.244	244	25	103	219	141	0	244	235	176	235	0	244	0	9	68	9
MKW0441	15	25	45	20	34	513	1.02293	1026	0.657583	0.242907	2	8	0.00194932	0.00779727	696.5	1.4346	1393	0.00143575	0.000717875	9.342	1.54848	9342	0	3.67142	1	139	0.000107043	0.014879	4.75225e-05	0.0273917	0.820847	0.377521	1.011	1011	424	445	587	566	0	1011	935	717	854	0	1011	0	76	294	157
TSM0927	33	21	10	37	26	346	0.68993	692	0.693147	0	2	1	0.00289017	0.00144509	0	0	0	0	0	32.87	5.44837	32870	0	4.26711	1	224	3.04229e-05	0.00681472	-0.0201238	0.00702424	0	1.15609	3.096	3096	622	1367	2474	1729	0	3096	2798	2176	2798	0	3096	0	298	920	298
OJK0233	40	36	14	22	33	346	0.68993	692	0.693147	0	2	1	0.00289017	0.00144509	0	0	0	0	0	32.87	5.44837	32870	0	4.13605	1	187	3.04229e-05	0.00568908	0.0136702	0.0138057	0	1.13555	3.041	3041	591	1289	2450	1752	0	3041	2813	2170	2813	0	3041	0	228	871	228
SMW0084	20	37	39	48	27	346	0.68993	692	0.693147	0	2	1	0.00289017	0.00144509	0	0	0	0	0	32.87	5.44837	32870	0	3.43801	1	113	3.04229e-05	0.00343779	-0.0215108	-0.0211697	0	1.13667	3.044	3044	647	1343	2397	1701	0	3044	2784	2166	2784	0	3044	0	260	878	260
BEH0615	24	20	50	22	26	548	1.09272	1096	0.659188	0.531931	2	22	0.00182482	0.020073	390	0.803296	780	0.0025641	0.00128205	57.024	9.45201	57024	0	3.56696	1	122	1.75365e-05	0.00213945	-0.0179253	0.0114296	4.13192	1.91299	5.123	5123	1528	2218	3595	2905	0	5123	4533	3719	4533	0	5123	0	590	1404	590
ADF0397	39	16	10	40	35	346	0.68993	692	0.693147	0	2	1	0.00289017	0.00144509	0	0	0	0	0	32.87	5.44837	32870	0	4.36505	1	284	3.04229e-05	0.0086401	-0.0355545	-0.00279362	0	1.13443	3.038	3038	312	1310	2726	1728	0	3038	2726	2165	2905	0	3038	0	312	873	133
NJC0705	43	39	29	36	31	346	0.68993	692	0.693147	0	2	1	0.00289017	0.00144509	0	0	0	0	0	3.46	0.573512	3460	0	4.20488	1	157	0.000289017	0.0453757	-0.00969213	-0.085192	0	0.12584	0.337	337	37	133	300	204	0	337	323	246	323	0	337	0	14	91	14
BYP0070	30	19	41	21	33	238	0.474576	476	0.693147	0	2	1	0.00420168	0.00210084	0	0	0	0	0	22.61	3.74772	22610	0	4.0231	1	192	4.42282e-05	0.00849182	0	0.00565313	0	0.769231	2.06	2060	0	893	0	1167	0	2060	2060	1500	2060	0	2060	0	0	560	0
JMD0520	21	45	16	38	29	563.5	1.12363	1127	0.663951	0.569764	2	36	0.00177462	0.0319432	657.5	1.35427	1315	0.00152091	0.000760456	10.034	1.66319	10034	0	3.72855	1	108	9.96612e-05	0.0107634	-0.0179215	0.0266103	0.814332	0.376774	1.009	1009	301	431	708	578	0	1009	884	719	884	0	1009	0	125	290	125
LAF0991	40	39	36	22	34	479.5	0.956132	959	0.653873	0	2	1	0.00208551	0.00104275	0	0	0	0	0	32.87	5.44837	32870	0	3.86717	1	157	3.04229e-05	0.00477639	-0.0166727	-0.0161121	0	1.12957	3.025	3025	1230	1318	1795	1707	0	3025	2724	2135	2454	0	3025	0	301	890	571
KBS0874	23	39	37	33	29	481	0.959123	962	0.653227	0	2	1	0.002079	0.0010395	0	0	0	0	0	56.052	9.2909	56052	0	4.09618	1	211	1.78406e-05	0.00376436	0.00492189	-0.0287606	4.07003	1.89022	5.062	5062	2013	2222	3049	2840	0	5062	4307	3615	4307	0	5062	0	755	1447	755
GHH0288	12	36	40	36	30	404	0.805583	808	0.693147	0.422862	2	3	0.00247525	0.00371287	714	1.47065	1428	0.00140056	0.00070028	3.46	0.573512	3460	0	2.899	1	56	0.000289017	0.016185	0.0247097	0.0117495	0.270358	0.125467	0.336	336	108	141	228	195	0	336	286	243	286	0	336	0	50	93	50
TAC0300	15	38	18	18	36	346	0.68993	692	0.693147	0	2	1	0.00289017	0.00144509	0	0	0	0	0	3.45	0.571855	3450	0	3.84399	1	96	0.000289855	0.0278261	0	-0.0227471	0	0.128454	0.344	344	0	148	0	196	0	344	344	243	344	0	344	0	0	101	0
JAJ0849	22	24	23	23	33	732.5	1.46062	1465	0.665156	0.347496	2	3	0.00136519	0.00204778	0	0	0	0	0	4.42	0.732637	4420	0	4.03194	1	141	0.000226244	0.0319005	-0.0478952	-0.00199746	0.346906	0.159447	0.427	427	132	186	295	241	0	427	358	317	358	0	427	0	69	110	69
NOB0181	31	21	21	41	25	765.5	1.52642	1531	0.660171	0.4082	2	3	0.00130634	0.0019595	523.5	1.07827	1047	0.00191022	0.00095511	12.852	2.13028	12852	0	3.86025	1	161	7.78089e-05	0.0125272	-0.0558011	-0.0279861	1.11401	0.510829	1.368	1368	426	586	942	782	0	1368	1205	977	1205	0	1368	0	163	391	163
DTP0379	45	42	15	37	27	538	1.07278	1076	0.662739	0.414532	2	4	0.00185874	0.00371747	0	0	0	0	0	32.775	5.43262	32775	0	4.0377	1	200	3.05111e-05	0.00610221	0.0530228	-0.0237447	2.6645	1.23637	3.311	3311	975	1455	2336	1856	0	3311	2856	2356	2856	0	3311	0	455	955	455
CJM0138	10	40	21	17	23	346	0.68993	692	0.693147	0	2	1	0.00289017	0.00144509	0	0	0	0	0	3.46	0.573512	3460	0	3.38211	1	79	0.000289017	0.0228324	-0.0038694	0.0407007	0	0.121733	0.326	326	136	146	190	180	0	326	305	225	266	0	326	0	21	101	60
FHS0837	23	37	14	42	34	346	0.68993	692	0.693147	0	2	1	0.00289017	0.00144509	0	0	0	0	0	3.45	0.571855	3450	0	4.44592	1	176	0.000289855	0.0510145	0	0.0224349	0	0.12584	0.337	337	0	145	0	192	0	337	337	243	337	0	337	0	0	94	0
CAA0612	20	41	32	42	31	479.5	0.956132	959	0.653873	0	2	1	0.00208551	0.00104275	127	0.261586	254	0.00787402	0.00393701	58.82	9.74971	58820	0	3.66942	1	138	1.7001e-05	0.00234614	-0.007121	-0.0168373	4.2557	2.00597	5.372	5372	1627	2353	3745	3019	0	5372	4630	3784	4630	0	5372	0	742	1588	742
ELT0769	19	20	20	27	35	346	0.68993	692	0.693147	0	2	1	0.00289017	0.00144509	0	0	0	0	0	10.034	1.66319	10034	0	3.36842	1	111	9.96612e-05	0.0110624	0	-0.0244171	0	0.374907	1.004	1004	0	441	0	563	0	1004	1004	713	1004	0	1004	0	0	291	0
KJW0416	50	46	39	41	30	346	0.68993	692	0.693147	0	2	1	0.00289017	0.00144509	0	0	0	0	0	32.775	5.43262	32775	0	4.13772	1	237	3.05111e-05	0.00723112	0	-0.0282164	0	1.13406	3.037	3037	0	1321	0	1716	0	3037	3037	2137	3037	0	3037	0	0	900	0
CTR0341	45	39	23	13	28	802	1.5992	1604	0.663598	0.107404	2	3	0.00124688	0.00187032	0	0	0	0	0	14.239	2.36019	14239	0	3.47344	1	106	7.02297e-05	0.00744434	-0.0249112	0.0196721	1.21661	0.547797	1.467	1467	451	650	1016	817	0	1467	1268	1044	1268	0	1467	0	199	423	199
DIC0988	44	30	23	21	32	346	0.68993	692	0.693147	0	2	1	0.00289017	0.00144509	0	0	0	0	0	32.87	5.44837	32870	0	3.46653	1	112	3.04229e-05	0.00340736	0	-0.0366888	0	1.12285	3.007	3007	0	1343	0	1664	0	3007	3007	2144	3007	0	3007	0	0	863	0
JJH0292	35	23	38	39	28	521	1.03888	1042	0.658164	0.270381	2	3	0.00191939	0.00287908	0	0	0	0	0	3.52	0.583458	3520	0	4.04696	1	143	0.000284091	0.040625	0.0479636	0.0398427	0	0.126587	0.339	339	100	147	239	192	0	339	309	243	285	0	339	0	30	96	54
MJS0890	10	26	16	11	29	346	0.68993	692	0.693147	0	2	1	0.00289017	0.00144509	0	0	0	0	0	10.034	1.66319	10034	0	4.46412	1	206	9.96612e-05	0.0205302	-0.00487289	0.0398854	0	0.381628	1.022	1022	425	461	597	561	0	1022	864	732	864	0	1022	0	158	290	158
TOR0193	30	40	25	45	30	503.5	1.00399	1007	0.656485	0.206842	2	3	0.0019861	0.00297915	0	0	0	0	0	39.33	6.51914	39330	0	4.19652	1	240	2.54259e-05	0.00610221	0.0154562	-0.0392466	1.98697	1.35922	3.64	3640	1510	1578	2130	2062	0	3640	3370	2608	3045	0	3640	0	270	1032	595
SCB0534	20	18	35	22	29	346	0.68993	692	0.693147	0	2	1	0.00289017	0.00144509	0	0	0	0	0	10.034	1.66319	10034	0	4.03355	1	166	9.96612e-05	0.0165438	0	-0.0222426	0	0.378641	1.014	1014	0	441	0	573	0	1014	1014	720	1014	0	1014	0	0	294	0
MDH0686	37	43	31	20	38	666	1.32802	1332	0.656581	0.188696	2	3	0.0015015	0.00225225	0	0	0	0	0	43.605	7.22775	43605	0	4.47256	1	289	2.29331e-05	0.00662768	-0.0407675	-0.00451296	0	1.50112	4.02	4020	1634	1752	2386	2268	0	4020	3613	2864	3251	0	4020	0	407	1156	769
JOM0750	35	46	25	40	29	346	0.68993	692	0.693147	0	2	1	0.00289017	0.00144509	0	0	0	0	0	56.052	9.2909	56052	0	4.19789	1	286	1.78406e-05	0.0051024	0	0.00135998	0	1.88387	5.045	5045	0	2191	0	2854	0	5045	5045	3603	5045	0	5045	0	0	1442	0
BRB0355	33	21	37	19	29	776	1.54736	1552	0.668086	0.588473	2	3	0.00128866	0.00193299	896	1.84552	1792	0.00111607	0.000558036	45.5	7.54185	45500	0	3.55284	1	139	2.1978e-05	0.00305495	0.00466684	-0.00738995	3.59283	1.63891	4.389	4389	1302	1918	3087	2471	0	4389	3881	3095	3881	0	4389	0	508	1294	508
MJM0510	32	33	22	18	39	595	1.18644	1190	0.667952	0.617281	2	4	0.00168067	0.00336134	0	0	0	0	0	10.034	1.66319	10034	0	3.86764	1	134	9.96612e-05	0.0133546	-0.00346236	-0.0320972	0.822476	0.37528	1.005	1005	421	448	584	557	0	1005	933	689	848	0	1005	0	72	316	157
KJM0887	31	47	14	16	32	346	0.68993	692	0.693147	0	2	1	0.00289017	0.00144509	0	0	0	0	0	10.034	1.66319	10034	0	3.94407	1	138	9.96612e-05	0.0137532	-0.0333568	-0.0190392	0	0.37528	1.005	1005	387	438	618	567	0	1005	858	718	858	0	1005	0	147	287	147
CBG0398	40	21	41	10	24	346	0.68993	692	0.693147	0	2	1	0.00289017	0.00144509	0	0	0	0	0	32.87	5.44837	32870	0	4.35018	1	279	3.04229e-05	0.00848798	0.00649277	0.00328299	0	1.12733	3.019	3019	612	1323	2407	1696	0	3019	2771	2133	2771	0	3019	0	248	886	248
RRC0553	40	14	24	38	29	106	0.211366	212	0.655241	0.053384	2	2	0.00943396	0.00943396	80.5	0.165808	161	0.0124224	0.00621118	7.22	1.19675	7220	0	3.99933	1	131	0.000138504	0.018144	0.0359449	0.0554844	0.561889	0.252054	0.675	675	67	287	608	388	0	675	645	505	645	0	675	0	30	170	30
TDS0984	39	39	15	40	38	661.5	1.31904	1323	0.657938	0.562072	2	39	0.00151172	0.0294785	173	0.356334	346	0.00578035	0.00289017	40.85	6.77109	40850	0	3.90574	1	210	2.44798e-05	0.00514076	-0.0147012	-0.00834326	0	1.3947	3.735	3735	386	1633	3349	2102	0	3735	3349	2652	3604	0	3735	0	386	1083	131
LRR0148	21	19	14	14	29	689	1.37388	1378	0.668612	0.519733	2	3	0.00145138	0.00217707	784.5	1.61586	1569	0.0012747	0.000637349	57.2	9.48119	57200	0	4.17781	1	237	1.74825e-05	0.00414336	-0.0142878	-0.0237951	0	2.02651	5.427	5427	1644	2363	3783	3064	0	5427	4857	3859	4857	0	5427	0	570	1568	570
ARB0834	40	42	40	49	26	211	0.420738	422	0.693147	0	2	1	0.00473934	0.00236967	0	0	0	0	0	2.11	0.349743	2110	0	4.14706	1	136	0.000473934	0.064455	-0.0711367	-0.0535463	0	0.0772965	0.207	207	49	95	158	112	0	207	186	151	186	0	207	0	21	56	21
KPC0073	44	30	11	16	23	154	0.307079	308	0.693147	0	2	1	0.00649351	0.00324675	8	0.0164779	16	0.125	0.0625	14.158	2.34676	14158	0	3.87059	1	153	7.06314e-05	0.0108066	0.0215419	0.000671355	1.0684	0.489544	1.311	1311	512	561	799	750	0	1311	1109	945	1109	0	1311	0	202	366	202
CLB0774	49	23	22	17	31	424	0.845464	848	0.693147	0	2	1	0.00235849	0.00117925	2983	6.14418	5966	0.000335233	0.000167616	10.034	1.66319	10034	0	4.36307	1	230	9.96612e-05	0.0229221	-0.00996975	0.0233598	0	0.373413	1	1000	297	425	703	575	0	1000	887	724	887	0	1000	0	113	276	113
VEB0935	46	37	39	20	32	346	0.68993	692	0.693147	0	2	1	0.00289017	0.00144509	0	0	0	0	0	32.87	5.44837	32870	0	3.67262	1	148	3.04229e-05	0.00450259	0	-0.012761	0	1.12435	3.011	3011	0	1304	0	1707	0	3011	3011	2174	3011	0	3011	0	0	837	0
MCT0720	34	12	20	22	37	346	0.68993	692	0.693147	0	2	1	0.00289017	0.00144509	0	0	0	0	0	3.46	0.573512	3460	0	3.05873	1	57	0.000289017	0.016474	0	0.0258019	0	0.12584	0.337	337	0	149	0	188	0	337	337	239	337	0	337	0	0	98	0
JDF0593	30	45	11	41	29	656.5	1.30907	1313	0.667341	0.397218	2	3	0.00152323	0.00228484	3148	6.48404	6296	0.000317662	0.000158831	3.67	0.608321	3670	0	3.49697	1	94	0.00027248	0.0256131	-0.020806	-0.00990815	0.410423	0.131068	0.351	351	45	150	306	201	0	351	306	253	337	0	351	0	45	98	14
CJG0470	44	45	22	32	24	346	0.68993	692	0.693147	0	2	1	0.00289017	0.00144509	0	0	0	0	0	3.46	0.573512	3460	0	3.56955	1	84	0.000289017	0.0242775	0	-0.0485203	0	0.12584	0.337	337	0	144	0	193	0	337	337	246	337	0	337	0	0	91	0
RGG0064	36	19	20	42	34	313.5	0.625125	627	0.653675	0	2	1	0.00318979	0.0015949	6	0.0123584	12	0.166667	0.0833333	21.093	3.49627	21093	0	3.96071	1	183	4.74091e-05	0.00867586	0.0291262	-0.0019866	0	0.709485	1.9	1900	734	824	1166	1076	0	1900	1716	1394	1546	0	1900	0	184	506	354
BXJ0010	46	24	30	35	34	346	0.68993	692	0.693147	0	2	1	0.00289017	0.00144509	0	0	0	0	0	65.74	10.8967	65740	0	3.73593	1	168	1.52114e-05	0.00255552	0	0.00743775	0	2.26214	6.058	6058	0	2641	0	3417	0	6058	6058	4331	6058	0	6058	0	0	1727	0
WBC0315	40	37	40	45	24	346	0.68993	692	0.693147	0	2	1	0.00289017	0.00144509	0	0	0	0	0	55.728	9.2372	55728	0	3.80765	1	158	1.79443e-05	0.0028352	-0.00510364	0.0167872	0	1.87416	5.019	5019	1039	2143	3980	2876	0	5019	4605	3630	4605	0	5019	0	414	1389	414
CGB0637	20	20	15	20	29	478	0.953141	956	0.654518	0	2	1	0.00209205	0.00104603	1077.5	2.21936	2155	0.000928074	0.000464037	10.034	1.66319	10034	0	4.3025	1	216	9.96612e-05	0.0215268	-0.0541992	-0.0110831	0	0.380881	1.02	1020	321	447	699	573	0	1020	906	744	906	0	1020	0	114	276	114
CAN0842	38	41	22	39	29	346	0.68993	692	0.693147	0	2	1	0.00289017	0.00144509	0	0	0	0	0	3.46	0.573512	3460	0	4.2825	1	160	0.000289017	0.0462428	0	-0.0224341	0	0.126214	0.338	338	0	155	0	183	0	338	338	243	338	0	338	0	0	95	0
HTH0007	37	38	41	20	36	480.5	0.958126	961	0.65463	0.0298553	2	3	0.00208117	0.00312175	0	0	0	0	0	98.61	16.3451	98610	0	3.8048	1	165	1.0141e-05	0.00167326	-0.01451	-0.01337	7.41205	3.40403	9.116	9116	893	3993	8223	5123	0	9116	8223	6422	8800	0	9116	0	893	2694	316
BJM0111	22	24	39	41	19	442	0.881356	884	0.693147	0	2	1	0.00226244	0.00113122	2910.5	5.99485	5821	0.000343584	0.000171792	10.672	1.76894	10672	0	3.60642	1	109	9.37031e-05	0.0102136	0.0112686	-0.0109458	0	0.404033	1.082	1082	348	469	734	613	0	1082	923	767	923	0	1082	0	159	315	159
MAW0166	44	16	21	17	34	346	0.68993	692	0.693147	0	2	1	0.00289017	0.00144509	0	0	0	0	0	49.478	8.20123	49478	0	3.40542	1	96	2.0211e-05	0.00194026	0	-0.00270257	0	1.74197	4.665	4665	0	2043	0	2622	0	4665	4665	3338	4665	0	4665	0	0	1327	0
PPF0435	42	17	48	24	27	294	0.586241	588	0.693147	0	2	1	0.00340136	0.00170068	27	0.0556128	54	0.037037	0.0185185	27.551	4.56672	27551	0	4.30663	1	260	3.62963e-05	0.00943704	-0.00751679	-0.0073891	0	1.03025	2.759	2759	281	1200	2478	1559	0	2759	2478	1976	2635	0	2759	0	281	783	124
SEJ0677	44	39	23	36	25	176	0.350947	352	0.693147	0	2	1	0.00568182	0.00284091	0	0	0	0	0	16.72	2.77142	16720	0	3.74469	1	122	5.98086e-05	0.00729665	0	-0.0183702	0	0.573189	1.535	1535	0	668	0	867	0	1535	1535	1110	1535	0	1535	0	0	425	0
ACV0812	42	37	12	45	28	639.5	1.27517	1279	0.672179	0.417452	2	2	0.00156372	0.00156372	0	0	0	0	0	31.14	5.16161	31140	0	3.58399	1	142	3.2113e-05	0.00456005	-0.00784582	-0.00705231	2.42345	1.13518	3.04	3040	949	1321	2091	1719	0	3040	2700	2159	2700	0	3040	0	340	881	340
KWE0082	38	43	19	48	35	483.5	0.964108	967	0.652146	0	2	1	0.00206825	0.00103413	712	1.46653	1424	0.00140449	0.000702247	32.87	5.44837	32870	0	4.27919	1	235	3.04229e-05	0.00714938	0.0352258	0.0507541	2.46743	1.13069	3.028	3028	889	1337	2139	1691	0	3028	2603	2149	2603	0	3028	0	425	879	425
ECL0930	28	24	40	18	29	481.5	0.96012	963	0.653011	0	2	1	0.00207684	0.00103842	0	0	0	0	0	32.87	5.44837	32870	0	3.86509	1	147	3.04229e-05	0.00447216	-0.0116316	-0.0062014	2.42834	1.13555	3.041	3041	1196	1312	1845	1729	0	3041	2629	2176	2629	0	3041	0	412	865	412
RHP0484	35	37	24	16	31	515	1.02692	1030	0.656803	0.259655	2	3	0.00194175	0.00291262	0	0	0	0	0	55.89	9.26405	55890	0	4.04199	1	179	1.78923e-05	0.00320272	-0.00411691	0.00192974	0	1.97984	5.302	5302	539	2306	4763	2996	0	5302	4763	3832	5111	0	5302	0	539	1470	191
BAM0636	13	40	46	42	39	346	0.68993	692	0.693147	0	2	1	0.00289017	0.00144509	0	0	0	0	0	10.005	1.65838	10005	0	3.24736	1	76	9.995e-05	0.0075962	-0.0129178	-0.0242901	0	0.373786	1.001	1001	100	439	901	562	0	1001	901	709	948	0	1001	0	100	292	53
DDM0579	33	45	30	37	26	346	0.68993	692	0.693147	0	2	1	0.00289017	0.00144509	0	0	0	0	0	3.46	0.573512	3460	0	3.81713	1	111	0.000289017	0.0320809	0	-0.0295412	0	0.12584	0.337	337	0	146	0	191	0	337	337	243	337	0	337	0	0	94	0
UIR0043	19	37	23	38	32	1430	2.85145	2860	0.693147	5.34955	2	631	0.000699301	0.220629	0	0	0	0	0	39.375	6.5266	39375	0	4.4557	1	303	2.53968e-05	0.00769524	-0.00982983	-0.0233291	0	1.3891	3.72	3720	761	1620	2959	2100	0	3720	3456	2597	3456	0	3720	0	264	1123	264
JCR0172	43	41	41	39	31	565	1.12662	1130	0.65352	0	2	1	0.00176991	0.000884956	169	0.348095	338	0.00591716	0.00295858	65.934	10.9289	65934	0	3.84061	1	174	1.51667e-05	0.002639	-0.00976094	-0.00424505	4.88436	2.21285	5.926	5926	1803	2548	4123	3378	0	5926	5331	4224	5331	0	5926	0	595	1702	595
ATE0869	13	15	40	44	33	713.5	1.42273	1427	0.657451	0.201661	2	4	0.00140154	0.00280308	209.5	0.431514	419	0.00477327	0.00238663	74.205	12.2999	74205	0	4.43798	1	304	1.34762e-05	0.00409676	-0.00528608	0.00286385	9.07492	2.80769	7.519	7519	2298	3272	5221	4247	0	7519	6490	5409	6490	0	7519	0	1029	2110	1029
IBS0836	10	44	50	38	27	570.5	1.13759	1141	0.65746	0.134438	2	3	0.00175285	0.00262927	387	0.797116	774	0.00258398	0.00129199	3.402	0.563899	3402	0	4.35684	1	202	0.000293945	0.0593768	-0.0206147	0.0135794	0.296417	0.134055	0.359	359	118	161	241	198	0	359	307	255	307	0	359	0	52	104	52
DTT0076	42	16	34	24	28	346	0.68993	692	0.693147	0	2	1	0.00289017	0.00144509	0	0	0	0	0	65.74	10.8967	65740	0	3.42657	1	126	1.52114e-05	0.00191664	0	0.00869625	0	2.24757	6.019	6019	0	2653	0	3366	0	6019	6019	4328	6019	0	6019	0	0	1691	0
PRM0740	45	40	45	42	27	346	0.68993	692	0.693147	0	2	1	0.00289017	0.00144509	0	0	0	0	0	56.052	9.2909	56052	0	3.57753	1	134	1.78406e-05	0.00239064	0	0.0151215	0	1.86669	4.999	4999	0	2179	0	2820	0	4999	4999	3570	4999	0	4999	0	0	1429	0
FGW0853	25	35	20	40	39	455	0.907278	910	0.693147	0.36856	2	4	0.0021978	0.0043956	0	0	0	0	0	56.052	9.2909	56052	0	3.70821	1	121	1.78406e-05	0.00215871	0.0314356	-0.0172165	3.60261	1.74122	4.663	4663	1453	2033	3210	2630	0	4663	4029	3288	4029	0	4663	0	634	1375	634
JSH0330	20	16	23	24	28	346	0.68993	692	0.693147	0	2	1	0.00289017	0.00144509	0	0	0	0	0	10.034	1.66319	10034	0	3.80478	1	137	9.96612e-05	0.0136536	-0.0102291	0.00417087	0	0.39171	1.049	1049	92	457	957	592	0	1049	1001	750	1001	0	1049	0	48	299	48
FSB0399	23	22	15	37	26	335	0.667996	670	0.693147	0	2	1	0.00298507	0.00149254	0	0	0	0	0	31.825	5.27515	31825	0	4.44975	1	329	3.14218e-05	0.0103378	-0.0170199	-0.0322324	0	1.09186	2.924	2924	555	1241	2369	1683	0	2924	2686	2121	2686	0	2924	0	238	803	238
[truncated: 382 more columns]
