# Supplementary material for: A novel deep synthesis-based insider intrusion detection (DS-IID) model for malicious insiders and AI-generated threats
Source: Sci Rep. 2025 Jan 2;15:207. doi: 10.1038/s41598-024-84673-w (PMC11695639; doi:10.1038/s41598-024-84673-w)
Supplement: Supplementary file 2 — Supplementary Information 2. [file 41598_2024_84673_MOESM2_ESM.xlsx]

## Sheet: Model layers and params
Layer (type)	Output Shape	Param #
Linear-1	[-1, 100]	43100
BatchNorm1d-2	[-1, 100]	200
LeakyReLU-3	[-1, 100]	0
Dropout-4	[-1, 100]	0
Linear-5	[-1, 100]	10100
BatchNorm1d-6	[-1, 100]	200
LeakyReLU-7	[-1, 100]	0
Dropout-8	[-1, 100]	0
Linear-9	[-1, 100]	10100
BatchNorm1d-10	[-1, 100]	200
LeakyReLU-11	[-1, 100]	0
Dropout-12	[-1, 100]	0
Linear-13	[-1, 100]	10100
BatchNorm1d-14	[-1, 100]	200
LeakyReLU-15	[-1, 100]	0
Dropout-16	[-1, 100]	0
Linear-17	[-1, 100]	10100
BatchNorm1d-18	[-1, 100]	200
LeakyReLU-19	[-1, 100]	0
Dropout-20	[-1, 100]	0
Linear-21	[-1, 100]	10100
BatchNorm1d-22	[-1, 100]	200
LeakyReLU-23	[-1, 100]	0
Dropout-24	[-1, 100]	0
Linear-25	[-1, 100]	10100
BatchNorm1d-26	[-1, 100]	200
LeakyReLU-27	[-1, 100]	0
Dropout-28	[-1, 100]	0
Linear-29	[-1, 100]	10100
BatchNorm1d-30	[-1, 100]	200
LeakyReLU-31	[-1, 100]	0
Dropout-32	[-1, 100]	0
Linear-33	[-1, 100]	10100
BatchNorm1d-34	[-1, 100]	200
LeakyReLU-35	[-1, 100]	0
Dropout-36	[-1, 100]	0
Linear-37	[-1, 100]	10100
BatchNorm1d-38	[-1, 100]	200
LeakyReLU-39	[-1, 100]	0
Dropout-40	[-1, 100]	0
Linear-41	[-1, 100]	10100
BatchNorm1d-42	[-1, 100]	200
LeakyReLU-43	[-1, 100]	0
Dropout-44	[-1, 100]	0
Linear-45	[-1, 10]	1010
BatchNorm1d-46	[-1, 10]	20
LeakyReLU-47	[-1, 10]	0
Dropout-48	[-1, 10]	0
Linear-49	[-1, 1]	11
Sigmoid-50	[-1, 1]	0
-----------------------------------------------------------------------------
Total params: 147,341
Trainable params: 147,341
Non-trainable params: 0
-----------------------------------------------------------------------------
Input size (MB): 0.00
Forward/backward pass size (MB): 0.03
Params size (MB): 0.56
Estimated Total Size (MB): 0.60
-----------------------------------------------------------------------------
