# Supplementary material for: A novel deep synthesis-based insider intrusion detection (DS-IID) model for malicious insiders and AI-generated threats
Source: Sci Rep. 2025 Jan 2;15:207. doi: 10.1038/s41598-024-84673-w (PMC11695639; doi:10.1038/s41598-024-84673-w)
Supplement: Supplementary file 3 — Supplementary Information 3. [file 41598_2024_84673_MOESM3_ESM.xlsx]

## Sheet: Schema of the extracted feature
	user_id : id
	O : numerical
	C : numerical
	E : numerical
	A : numerical
	N : numerical
	AVERAGE_COUNT_PER_UNIQUE(logons.activity) : numerical
	AVERAGE_COUNT_PER_UNIQUE(logons.pc) : numerical
	COUNT(logons) : numerical
	ENTROPY(logons.activity) : numerical
	ENTROPY(logons.pc) : numerical
	NUM_UNIQUE(logons.activity) : categorical
	NUM_UNIQUE(logons.pc) : numerical
	PERCENT_UNIQUE(logons.activity) : numerical
	PERCENT_UNIQUE(logons.pc) : numerical
	AVERAGE_COUNT_PER_UNIQUE(devices.activity) : numerical
	AVERAGE_COUNT_PER_UNIQUE(devices.pc) : numerical
	COUNT(devices) : numerical
	PERCENT_UNIQUE(devices.activity) : numerical
	PERCENT_UNIQUE(devices.pc) : numerical
	AVERAGE_COUNT_PER_UNIQUE(https.pc) : numerical
	AVERAGE_COUNT_PER_UNIQUE(https.url) : numerical
	COUNT(https) : numerical
	ENTROPY(https.pc) : categorical
	ENTROPY(https.url) : numerical
	NUM_UNIQUE(https.pc) : categorical
	NUM_UNIQUE(https.url) : numerical
	PERCENT_UNIQUE(https.pc) : numerical
	PERCENT_UNIQUE(https.url) : numerical
	AUTO_CORRELATION(emails.attachments) : numerical
	AUTO_CORRELATION(emails.size) : numerical
	AVERAGE_COUNT_PER_UNIQUE(emails.bcc) : numerical
	AVERAGE_COUNT_PER_UNIQUE(emails.from) : numerical
	AVERAGE_COUNT_PER_UNIQUE(emails.pc) : numerical
	COUNT(emails) : numerical
	COUNT_ABOVE_MEAN(emails.attachments) : numerical
	COUNT_ABOVE_MEAN(emails.size) : numerical
	COUNT_BELOW_MEAN(emails.attachments) : numerical
	COUNT_BELOW_MEAN(emails.size) : numerical
	COUNT_GREATER_THAN(emails.attachments) : categorical
	COUNT_GREATER_THAN(emails.size) : numerical
	COUNT_INSIDE_NTH_STD(emails.attachments) : numerical
	COUNT_INSIDE_NTH_STD(emails.size) : numerical
	COUNT_INSIDE_RANGE(emails.attachments) : numerical
	COUNT_INSIDE_RANGE(emails.size) : categorical
	COUNT_LESS_THAN(emails.attachments) : numerical
	COUNT_LESS_THAN(emails.size) : categorical
	COUNT_OUTSIDE_NTH_STD(emails.attachments) : numerical
	COUNT_OUTSIDE_NTH_STD(emails.size) : numerical
	COUNT_OUTSIDE_RANGE(emails.attachments) : numerical
	COUNT_OUTSIDE_RANGE(emails.size) : numerical
	ENTROPY(emails.bcc) : numerical
	ENTROPY(emails.from) : numerical
	ENTROPY(emails.pc) : categorical
	FIRST(emails.attachments) : categorical
	FIRST(emails.size) : numerical
	KURTOSIS(emails.attachments) : numerical
	KURTOSIS(emails.size) : numerical
	LAST(emails.attachments) : categorical
	LAST(emails.size) : numerical
	MAX(emails.attachments) : categorical
	MAX(emails.size) : numerical
	MAX_CONSECUTIVE_NEGATIVES(emails.attachments) : categorical
	MAX_CONSECUTIVE_NEGATIVES(emails.size) : categorical
	MAX_CONSECUTIVE_POSITIVES(emails.attachments) : numerical
	MAX_CONSECUTIVE_POSITIVES(emails.size) : numerical
	MAX_CONSECUTIVE_ZEROS(emails.attachments) : numerical
	MAX_CONSECUTIVE_ZEROS(emails.size) : categorical
	MEAN(emails.attachments) : numerical
	MEAN(emails.size) : numerical
	MEDIAN(emails.attachments) : numerical
	MEDIAN(emails.size) : numerical
	MIN(emails.attachments) : categorical
	MIN(emails.size) : numerical
	MIN_COUNT(emails.attachments) : numerical
	MIN_COUNT(emails.size) : categorical
	NUM_CONSECUTIVE_GREATER_MEAN(emails.attachments) : numerical
	NUM_CONSECUTIVE_GREATER_MEAN(emails.size) : numerical
	NUM_CONSECUTIVE_LESS_MEAN(emails.attachments) : numerical
	NUM_CONSECUTIVE_LESS_MEAN(emails.size) : numerical
	NUM_PEAKS(emails.attachments) : numerical
	NUM_PEAKS(emails.size) : numerical
	NUM_UNIQUE(emails.bcc) : categorical
	NUM_UNIQUE(emails.from) : numerical
	NUM_UNIQUE(emails.pc) : categorical
	NUM_ZERO_CROSSINGS(emails.attachments) : categorical
	NUM_ZERO_CROSSINGS(emails.size) : categorical
	PERCENT_UNIQUE(emails.bcc) : numerical
	PERCENT_UNIQUE(emails.from) : numerical
	PERCENT_UNIQUE(emails.pc) : numerical
	SKEW(emails.attachments) : numerical
	SKEW(emails.size) : numerical
	STD(emails.attachments) : numerical
	STD(emails.size) : numerical
	SUM(emails.attachments) : numerical
	SUM(emails.size) : numerical
	VARIANCE(emails.attachments) : numerical
	VARIANCE(emails.size) : numerical
	AVERAGE_COUNT_PER_UNIQUE(files.pc) : numerical
	COUNT(files) : numerical
	PERCENT_UNIQUE(files.pc) : numerical
	AVERAGE_COUNT_PER_UNIQUE(logons.DAY(date)) : numerical
	AVERAGE_COUNT_PER_UNIQUE(logons.HOUR(date)) : numerical
	AVERAGE_COUNT_PER_UNIQUE(logons.MONTH(date)) : numerical
	AVERAGE_COUNT_PER_UNIQUE(logons.WEEKDAY(date)) : numerical
	AVERAGE_COUNT_PER_UNIQUE(logons.YEAR(date)) : numerical
	ENTROPY(logons.DAY(date)) : numerical
	ENTROPY(logons.HOUR(date)) : numerical
	ENTROPY(logons.MONTH(date)) : numerical
	ENTROPY(logons.WEEKDAY(date)) : numerical
	ENTROPY(logons.YEAR(date)) : numerical
	FIRST(logons.DAY(date)) : categorical
	FIRST(logons.HOUR(date)) : categorical
	FIRST(logons.MONTH(date)) : categorical
	FIRST(logons.WEEKDAY(date)) : categorical
	FIRST(logons.YEAR(date)) : categorical
	LAST(logons.DAY(date)) : numerical
	LAST(logons.HOUR(date)) : numerical
	LAST(logons.MONTH(date)) : numerical
	LAST(logons.WEEKDAY(date)) : categorical
	LAST(logons.YEAR(date)) : categorical
	MODE(logons.DAY(date)) : numerical
	MODE(logons.HOUR(date)) : categorical
	MODE(logons.MONTH(date)) : numerical
	MODE(logons.WEEKDAY(date)) : categorical
	MODE(logons.YEAR(date)) : categorical
	N_MOST_COMMON(logons.DAY(date))[0] : numerical
	N_MOST_COMMON(logons.DAY(date))[1] : numerical
	N_MOST_COMMON(logons.DAY(date))[2] : numerical
	N_MOST_COMMON(logons.HOUR(date))[0] : categorical
	N_MOST_COMMON(logons.HOUR(date))[1] : categorical
	N_MOST_COMMON(logons.MONTH(date))[0] : numerical
	N_MOST_COMMON(logons.MONTH(date))[1] : categorical
	N_MOST_COMMON(logons.WEEKDAY(date))[0] : categorical
	N_MOST_COMMON(logons.WEEKDAY(date))[1] : categorical
	N_MOST_COMMON(logons.WEEKDAY(date))[2] : categorical
	N_MOST_COMMON(logons.YEAR(date))[0] : categorical
	NUM_UNIQUE(logons.DAY(date)) : categorical
	NUM_UNIQUE(logons.HOUR(date)) : numerical
	NUM_UNIQUE(logons.MONTH(date)) : numerical
	NUM_UNIQUE(logons.WEEKDAY(date)) : categorical
	NUM_UNIQUE(logons.YEAR(date)) : categorical
	PERCENT_UNIQUE(logons.DAY(date)) : numerical
	PERCENT_UNIQUE(logons.HOUR(date)) : numerical
	PERCENT_UNIQUE(logons.MONTH(date)) : numerical
	PERCENT_UNIQUE(logons.WEEKDAY(date)) : numerical
	PERCENT_UNIQUE(logons.YEAR(date)) : numerical
	AVERAGE_COUNT_PER_UNIQUE(devices.DAY(date)) : numerical
	AVERAGE_COUNT_PER_UNIQUE(devices.HOUR(date)) : numerical
	AVERAGE_COUNT_PER_UNIQUE(devices.MONTH(date)) : numerical
	AVERAGE_COUNT_PER_UNIQUE(devices.WEEKDAY(date)) : numerical
	AVERAGE_COUNT_PER_UNIQUE(devices.YEAR(date)) : numerical
	PERCENT_UNIQUE(devices.DAY(date)) : numerical
	PERCENT_UNIQUE(devices.HOUR(date)) : numerical
	PERCENT_UNIQUE(devices.MONTH(date)) : numerical
	PERCENT_UNIQUE(devices.WEEKDAY(date)) : numerical
	PERCENT_UNIQUE(devices.YEAR(date)) : numerical
	AUTO_CORRELATION(https.NUM_CHARACTERS(content)) : numerical
	AUTO_CORRELATION(https.NUM_WORDS(content)) : numerical
	AVERAGE_COUNT_PER_UNIQUE(https.DAY(date)) : numerical
	AVERAGE_COUNT_PER_UNIQUE(https.HOUR(date)) : numerical
	AVERAGE_COUNT_PER_UNIQUE(https.MONTH(date)) : numerical
	AVERAGE_COUNT_PER_UNIQUE(https.WEEKDAY(date)) : numerical
	AVERAGE_COUNT_PER_UNIQUE(https.YEAR(date)) : numerical
	CORRELATION(https.NUM_CHARACTERS(content), NUM_WORDS(content)) : numerical
	CORRELATION(https.NUM_WORDS(content), NUM_CHARACTERS(content)) : numerical
	COUNT_ABOVE_MEAN(https.NUM_CHARACTERS(content)) : numerical
	COUNT_ABOVE_MEAN(https.NUM_WORDS(content)) : numerical
	COUNT_BELOW_MEAN(https.NUM_CHARACTERS(content)) : numerical
	COUNT_BELOW_MEAN(https.NUM_WORDS(content)) : numerical
	COUNT_GREATER_THAN(https.NUM_CHARACTERS(content)) : numerical
	COUNT_GREATER_THAN(https.NUM_WORDS(content)) : numerical
	COUNT_INSIDE_NTH_STD(https.NUM_CHARACTERS(content)) : numerical
	COUNT_INSIDE_NTH_STD(https.NUM_WORDS(content)) : numerical
	COUNT_INSIDE_RANGE(https.NUM_CHARACTERS(content)) : categorical
	COUNT_INSIDE_RANGE(https.NUM_WORDS(content)) : categorical
	COUNT_LESS_THAN(https.NUM_CHARACTERS(content)) : categorical
	COUNT_LESS_THAN(https.NUM_WORDS(content)) : categorical
	COUNT_OUTSIDE_NTH_STD(https.NUM_CHARACTERS(content)) : numerical
	COUNT_OUTSIDE_NTH_STD(https.NUM_WORDS(content)) : numerical
	COUNT_OUTSIDE_RANGE(https.NUM_CHARACTERS(content)) : numerical
	COUNT_OUTSIDE_RANGE(https.NUM_WORDS(content)) : numerical
	ENTROPY(https.DAY(date)) : numerical
	ENTROPY(https.HOUR(date)) : numerical
	ENTROPY(https.MONTH(date)) : numerical
	ENTROPY(https.WEEKDAY(date)) : numerical
	ENTROPY(https.YEAR(date)) : numerical
	FIRST(https.DAY(date)) : categorical
	FIRST(https.HOUR(date)) : categorical
	FIRST(https.MONTH(date)) : categorical
	FIRST(https.NUM_CHARACTERS(content)) : numerical
	FIRST(https.NUM_WORDS(content)) : numerical
	FIRST(https.WEEKDAY(date)) : categorical
	FIRST(https.YEAR(date)) : categorical
	KURTOSIS(https.NUM_CHARACTERS(content)) : numerical
	KURTOSIS(https.NUM_WORDS(content)) : numerical
	LAST(https.DAY(date)) : numerical
	LAST(https.HOUR(date)) : numerical
	LAST(https.MONTH(date)) : numerical
	LAST(https.NUM_CHARACTERS(content)) : numerical
	LAST(https.NUM_WORDS(content)) : numerical
	LAST(https.WEEKDAY(date)) : categorical
	LAST(https.YEAR(date)) : categorical
	MAX(https.NUM_CHARACTERS(content)) : numerical
	MAX(https.NUM_WORDS(content)) : numerical
	MEAN(https.NUM_CHARACTERS(content)) : numerical
	MEAN(https.NUM_WORDS(content)) : numerical
	MEDIAN(https.NUM_CHARACTERS(content)) : numerical
	MEDIAN(https.NUM_WORDS(content)) : numerical
	MIN(https.NUM_CHARACTERS(content)) : numerical
	MIN(https.NUM_WORDS(content)) : numerical
	MIN_COUNT(https.NUM_CHARACTERS(content)) : categorical
	MIN_COUNT(https.NUM_WORDS(content)) : categorical
	MODE(https.DAY(date)) : numerical
	MODE(https.HOUR(date)) : numerical
	MODE(https.MONTH(date)) : categorical
	MODE(https.WEEKDAY(date)) : categorical
	MODE(https.YEAR(date)) : categorical
	N_MOST_COMMON(https.DAY(date))[0] : numerical
	N_MOST_COMMON(https.DAY(date))[1] : numerical
	N_MOST_COMMON(https.DAY(date))[2] : numerical
	N_MOST_COMMON(https.HOUR(date))[0] : numerical
	N_MOST_COMMON(https.HOUR(date))[1] : numerical
	N_MOST_COMMON(https.HOUR(date))[2] : numerical
	N_MOST_COMMON(https.MONTH(date))[0] : categorical
	N_MOST_COMMON(https.MONTH(date))[1] : numerical
	N_MOST_COMMON(https.WEEKDAY(date))[0] : categorical
	N_MOST_COMMON(https.WEEKDAY(date))[1] : categorical
	N_MOST_COMMON(https.WEEKDAY(date))[2] : categorical
	N_MOST_COMMON(https.YEAR(date))[0] : categorical
	NUM_CONSECUTIVE_GREATER_MEAN(https.NUM_CHARACTERS(content)) : numerical
	NUM_CONSECUTIVE_GREATER_MEAN(https.NUM_WORDS(content)) : numerical
	NUM_CONSECUTIVE_LESS_MEAN(https.NUM_CHARACTERS(content)) : numerical
	NUM_CONSECUTIVE_LESS_MEAN(https.NUM_WORDS(content)) : numerical
	NUM_PEAKS(https.NUM_CHARACTERS(content)) : numerical
	NUM_PEAKS(https.NUM_WORDS(content)) : numerical
	NUM_UNIQUE(https.DAY(date)) : categorical
	NUM_UNIQUE(https.HOUR(date)) : numerical
	NUM_UNIQUE(https.MONTH(date)) : numerical
	NUM_UNIQUE(https.WEEKDAY(date)) : categorical
	NUM_UNIQUE(https.YEAR(date)) : categorical
	NUM_ZERO_CROSSINGS(https.NUM_CHARACTERS(content)) : categorical
	NUM_ZERO_CROSSINGS(https.NUM_WORDS(content)) : categorical
	PERCENT_UNIQUE(https.DAY(date)) : numerical
	PERCENT_UNIQUE(https.HOUR(date)) : numerical
	PERCENT_UNIQUE(https.MONTH(date)) : numerical
	PERCENT_UNIQUE(https.WEEKDAY(date)) : numerical
	PERCENT_UNIQUE(https.YEAR(date)) : numerical
	SKEW(https.NUM_CHARACTERS(content)) : numerical
	SKEW(https.NUM_WORDS(content)) : numerical
	STD(https.NUM_CHARACTERS(content)) : numerical
	STD(https.NUM_WORDS(content)) : numerical
	SUM(https.NUM_CHARACTERS(content)) : numerical
	SUM(https.NUM_WORDS(content)) : numerical
	VARIANCE(https.NUM_CHARACTERS(content)) : numerical
	VARIANCE(https.NUM_WORDS(content)) : numerical
	AUTO_CORRELATION(emails.NUM_CHARACTERS(content)) : numerical
	AUTO_CORRELATION(emails.NUM_WORDS(content)) : numerical
	AVERAGE_COUNT_PER_UNIQUE(emails.DAY(date)) : numerical
	AVERAGE_COUNT_PER_UNIQUE(emails.HOUR(date)) : numerical
	AVERAGE_COUNT_PER_UNIQUE(emails.MONTH(date)) : numerical
	AVERAGE_COUNT_PER_UNIQUE(emails.WEEKDAY(date)) : numerical
	AVERAGE_COUNT_PER_UNIQUE(emails.YEAR(date)) : numerical
	CORRELATION(emails.NUM_CHARACTERS(content), NUM_WORDS(content)) : numerical
	CORRELATION(emails.NUM_CHARACTERS(content), size) : numerical
	CORRELATION(emails.NUM_WORDS(content), NUM_CHARACTERS(content)) : numerical
	CORRELATION(emails.NUM_WORDS(content), size) : numerical
	CORRELATION(emails.size, NUM_CHARACTERS(content)) : numerical
	CORRELATION(emails.size, NUM_WORDS(content)) : numerical
	COUNT_ABOVE_MEAN(emails.NUM_CHARACTERS(content)) : numerical
	COUNT_ABOVE_MEAN(emails.NUM_WORDS(content)) : numerical
	COUNT_BELOW_MEAN(emails.NUM_CHARACTERS(content)) : numerical
	COUNT_BELOW_MEAN(emails.NUM_WORDS(content)) : numerical
	COUNT_GREATER_THAN(emails.NUM_CHARACTERS(content)) : numerical
	COUNT_GREATER_THAN(emails.NUM_WORDS(content)) : numerical
	COUNT_INSIDE_NTH_STD(emails.NUM_CHARACTERS(content)) : numerical
	COUNT_INSIDE_NTH_STD(emails.NUM_WORDS(content)) : numerical
	COUNT_INSIDE_RANGE(emails.NUM_CHARACTERS(content)) : categorical
	COUNT_INSIDE_RANGE(emails.NUM_WORDS(content)) : categorical
	COUNT_LESS_THAN(emails.NUM_CHARACTERS(content)) : categorical
	COUNT_LESS_THAN(emails.NUM_WORDS(content)) : categorical
	COUNT_OUTSIDE_NTH_STD(emails.NUM_CHARACTERS(content)) : numerical
	COUNT_OUTSIDE_NTH_STD(emails.NUM_WORDS(content)) : numerical
	COUNT_OUTSIDE_RANGE(emails.NUM_CHARACTERS(content)) : numerical
	COUNT_OUTSIDE_RANGE(emails.NUM_WORDS(content)) : numerical
	ENTROPY(emails.DAY(date)) : numerical
	ENTROPY(emails.HOUR(date)) : numerical
	ENTROPY(emails.MONTH(date)) : numerical
	ENTROPY(emails.WEEKDAY(date)) : numerical
	ENTROPY(emails.YEAR(date)) : numerical
	FIRST(emails.DAY(date)) : categorical
	FIRST(emails.HOUR(date)) : numerical
	FIRST(emails.MONTH(date)) : categorical
	FIRST(emails.NUM_CHARACTERS(content)) : numerical
	FIRST(emails.NUM_WORDS(content)) : numerical
	FIRST(emails.WEEKDAY(date)) : categorical
	FIRST(emails.YEAR(date)) : categorical
	KURTOSIS(emails.NUM_CHARACTERS(content)) : numerical
	KURTOSIS(emails.NUM_WORDS(content)) : numerical
	LAST(emails.DAY(date)) : numerical
	LAST(emails.HOUR(date)) : numerical
	LAST(emails.MONTH(date)) : numerical
	LAST(emails.NUM_CHARACTERS(content)) : numerical
	LAST(emails.NUM_WORDS(content)) : numerical
	LAST(emails.WEEKDAY(date)) : categorical
	LAST(emails.YEAR(date)) : categorical
	MAX(emails.NUM_CHARACTERS(content)) : numerical
	MAX(emails.NUM_WORDS(content)) : numerical
	MEAN(emails.NUM_CHARACTERS(content)) : numerical
	MEAN(emails.NUM_WORDS(content)) : numerical
	MEDIAN(emails.NUM_CHARACTERS(content)) : numerical
	MEDIAN(emails.NUM_WORDS(content)) : numerical
	MIN(emails.NUM_CHARACTERS(content)) : numerical
	MIN(emails.NUM_WORDS(content)) : numerical
	MIN_COUNT(emails.NUM_CHARACTERS(content)) : categorical
	MIN_COUNT(emails.NUM_WORDS(content)) : categorical
	MODE(emails.DAY(date)) : numerical
	MODE(emails.HOUR(date)) : numerical
	MODE(emails.MONTH(date)) : numerical
	MODE(emails.WEEKDAY(date)) : categorical
	MODE(emails.YEAR(date)) : categorical
	N_MOST_COMMON(emails.DAY(date))[0] : numerical
	N_MOST_COMMON(emails.DAY(date))[1] : numerical
	N_MOST_COMMON(emails.DAY(date))[2] : numerical
	N_MOST_COMMON(emails.HOUR(date))[0] : numerical
	N_MOST_COMMON(emails.HOUR(date))[1] : numerical
	N_MOST_COMMON(emails.HOUR(date))[2] : numerical
	N_MOST_COMMON(emails.MONTH(date))[0] : numerical
	N_MOST_COMMON(emails.MONTH(date))[1] : numerical
	N_MOST_COMMON(emails.WEEKDAY(date))[0] : categorical
	N_MOST_COMMON(emails.WEEKDAY(date))[1] : categorical
	N_MOST_COMMON(emails.WEEKDAY(date))[2] : categorical
	N_MOST_COMMON(emails.YEAR(date))[0] : categorical
	NUM_CONSECUTIVE_GREATER_MEAN(emails.NUM_CHARACTERS(content)) : numerical
	NUM_CONSECUTIVE_GREATER_MEAN(emails.NUM_WORDS(content)) : numerical
	NUM_CONSECUTIVE_LESS_MEAN(emails.NUM_CHARACTERS(content)) : numerical
	NUM_CONSECUTIVE_LESS_MEAN(emails.NUM_WORDS(content)) : numerical
	NUM_PEAKS(emails.NUM_CHARACTERS(content)) : numerical
	NUM_PEAKS(emails.NUM_WORDS(content)) : numerical
	NUM_UNIQUE(emails.DAY(date)) : categorical
	NUM_UNIQUE(emails.HOUR(date)) : categorical
	NUM_UNIQUE(emails.MONTH(date)) : numerical
	NUM_UNIQUE(emails.WEEKDAY(date)) : categorical
	NUM_UNIQUE(emails.YEAR(date)) : categorical
	NUM_ZERO_CROSSINGS(emails.NUM_CHARACTERS(content)) : categorical
	NUM_ZERO_CROSSINGS(emails.NUM_WORDS(content)) : categorical
	PERCENT_UNIQUE(emails.DAY(date)) : numerical
	PERCENT_UNIQUE(emails.HOUR(date)) : numerical
	PERCENT_UNIQUE(emails.MONTH(date)) : numerical
	PERCENT_UNIQUE(emails.WEEKDAY(date)) : numerical
	PERCENT_UNIQUE(emails.YEAR(date)) : numerical
	SKEW(emails.NUM_CHARACTERS(content)) : numerical
	SKEW(emails.NUM_WORDS(content)) : numerical
	STD(emails.NUM_CHARACTERS(content)) : numerical
	STD(emails.NUM_WORDS(content)) : numerical
	SUM(emails.NUM_CHARACTERS(content)) : numerical
	SUM(emails.NUM_WORDS(content)) : numerical
	VARIANCE(emails.NUM_CHARACTERS(content)) : numerical
	VARIANCE(emails.NUM_WORDS(content)) : numerical
	AUTO_CORRELATION(files.NUM_CHARACTERS(content)) : numerical
	AUTO_CORRELATION(files.NUM_WORDS(content)) : numerical
	AVERAGE_COUNT_PER_UNIQUE(files.DAY(date)) : numerical
	AVERAGE_COUNT_PER_UNIQUE(files.HOUR(date)) : numerical
	AVERAGE_COUNT_PER_UNIQUE(files.MONTH(date)) : numerical
	AVERAGE_COUNT_PER_UNIQUE(files.WEEKDAY(date)) : numerical
	AVERAGE_COUNT_PER_UNIQUE(files.YEAR(date)) : numerical
	COUNT_GREATER_THAN(files.NUM_CHARACTERS(content)) : numerical
	COUNT_GREATER_THAN(files.NUM_WORDS(content)) : numerical
	COUNT_INSIDE_NTH_STD(files.NUM_CHARACTERS(content)) : numerical
	COUNT_INSIDE_NTH_STD(files.NUM_WORDS(content)) : numerical
	COUNT_INSIDE_RANGE(files.NUM_CHARACTERS(content)) : categorical
	COUNT_INSIDE_RANGE(files.NUM_WORDS(content)) : numerical
	COUNT_LESS_THAN(files.NUM_CHARACTERS(content)) : numerical
	COUNT_LESS_THAN(files.NUM_WORDS(content)) : numerical
	COUNT_OUTSIDE_NTH_STD(files.NUM_CHARACTERS(content)) : numerical
	COUNT_OUTSIDE_NTH_STD(files.NUM_WORDS(content)) : numerical
	COUNT_OUTSIDE_RANGE(files.NUM_CHARACTERS(content)) : numerical
	COUNT_OUTSIDE_RANGE(files.NUM_WORDS(content)) : numerical
	KURTOSIS(files.NUM_CHARACTERS(content)) : numerical
	KURTOSIS(files.NUM_WORDS(content)) : numerical
	NUM_CONSECUTIVE_GREATER_MEAN(files.NUM_CHARACTERS(content)) : numerical
	NUM_CONSECUTIVE_GREATER_MEAN(files.NUM_WORDS(content)) : numerical
	NUM_CONSECUTIVE_LESS_MEAN(files.NUM_CHARACTERS(content)) : numerical
	NUM_CONSECUTIVE_LESS_MEAN(files.NUM_WORDS(content)) : numerical
	NUM_PEAKS(files.NUM_CHARACTERS(content)) : numerical
	NUM_PEAKS(files.NUM_WORDS(content)) : numerical
	PERCENT_UNIQUE(files.DAY(date)) : numerical
	PERCENT_UNIQUE(files.HOUR(date)) : numerical
	PERCENT_UNIQUE(files.MONTH(date)) : numerical
	PERCENT_UNIQUE(files.WEEKDAY(date)) : numerical
	PERCENT_UNIQUE(files.YEAR(date)) : numerical
	SUM(files.NUM_CHARACTERS(content)) : numerical
	SUM(files.NUM_WORDS(content)) : numerical
	DAY(FIRST(emails.date)) : categorical
	DAY(FIRST(https.date)) : categorical
	DAY(FIRST(logons.date)) : categorical
	DAY(LAST(emails.date)) : numerical
	DAY(LAST(https.date)) : numerical
	DAY(LAST(logons.date)) : numerical
	HOUR(FIRST(emails.date)) : numerical
	HOUR(FIRST(https.date)) : categorical
	HOUR(FIRST(logons.date)) : categorical
	HOUR(LAST(emails.date)) : numerical
	HOUR(LAST(https.date)) : numerical
	HOUR(LAST(logons.date)) : numerical
	MONTH(FIRST(emails.date)) : categorical
	MONTH(FIRST(https.date)) : categorical
	MONTH(FIRST(logons.date)) : categorical
	MONTH(LAST(emails.date)) : numerical
	MONTH(LAST(https.date)) : numerical
	MONTH(LAST(logons.date)) : numerical
	NUM_CHARACTERS(FIRST(emails.content)) : numerical
	NUM_CHARACTERS(FIRST(https.content)) : numerical
	NUM_CHARACTERS(LAST(emails.content)) : numerical
	NUM_CHARACTERS(LAST(https.content)) : numerical
	NUM_WORDS(FIRST(emails.content)) : numerical
	NUM_WORDS(FIRST(https.content)) : numerical
	NUM_WORDS(LAST(emails.content)) : numerical
	NUM_WORDS(LAST(https.content)) : numerical
	WEEKDAY(FIRST(emails.date)) : categorical
	WEEKDAY(FIRST(https.date)) : categorical
	WEEKDAY(FIRST(logons.date)) : categorical
	WEEKDAY(LAST(emails.date)) : categorical
	WEEKDAY(LAST(https.date)) : categorical
	WEEKDAY(LAST(logons.date)) : categorical
	YEAR(FIRST(emails.date)) : categorical
	YEAR(FIRST(https.date)) : categorical
	YEAR(FIRST(logons.date)) : categorical
	YEAR(LAST(emails.date)) : categorical
	YEAR(LAST(https.date)) : categorical
	YEAR(LAST(logons.date)) : categorical
	label : categorical
	Primary key: user_id
